# Supplementary material for: The phytochrome-interacting factor PIL13 enhances water use efficiency under fluctuating light and drought resilience in rice and soybean
Source: Commun Biol. 2025 Aug 26;8:1286. doi: 10.1038/s42003-025-08605-8 (PMC12381223; doi:10.1038/s42003-025-08605-8)
Supplement: Supplementary file 3 — Supplementary Data 1 [file 42003_2025_8605_MOESM3_ESM.xlsx]

## Sheet: Fig.1B
Field condition
Accessions	iWUEFL(mmol m-2s-1)
	rep.1	rep.2	rep.3	rep.4	rep.5	Mean	s.d.
T4178	18.39	17.42	20.9	20.07	15.18	18.392	2.25652
W4195	25.06	26.08	21.48	25.84	26.85	25.062	2.10174
T4171	22.42	24.92	25.48	19.13	20.17	22.424	2.80625
M4111	36.34	31.62	32.66	30.35	31.72	32.538	2.27867
P4134	34.34	31.78	30.39	35.88	29.33	32.344	2.72524
B4013	46.65	49.55	48.43	39.88	48.75	46.652	3.93133
L4103	48.89	49.78	46.56	44.91	54.3	48.888	3.58223
F4058	52.34	50.57	49.85	55.48	53.48	52.344	2.26341
K4098	50.24	46.78	58.8	46.24	49.13	50.238	5.06155
A4003	50.84	54.27	57.94	44.93	46.22	50.84	5.44168
Growth chamber condition
Accessions	iWUEFL(mmol m-2s-1)
	rep.1	rep.2	rep.3	rep.4	rep.5	Mean	s.d.
T4178	19.34	20.82	21.89	18.26	16.37	19.336	2.16103
W4195	22.6	28.37	20.59	20.59	20.87	22.604	3.33039
T4171	22.66	22.13	20.96	21.03	26.51	22.658	2.27213
M4111	23.24	26.84	21.8	20.67	23.65	23.24	2.33488
P4134	23.62	21.2	29.37	21.79	22.1	23.616	3.33834
B4013	45.7	46.45	43.23	44.71	48.4	45.698	1.93219
L4103	46.24	44.79	47.95	41.41	50.83	46.244	3.51509
F4058	46.31	49.66	43.94	47.37	44.27	46.31	2.35184
K4098	48.02	48.69	46.59	45.54	51.28	48.024	2.19498
A4003	48.95	45.61	50.01	45.69	54.51	48.954	3.66812

## Sheet: Fig.1D
CK	Biomass (g/plant)
	rep.1	rep.2	rep.3	rep.4	rep.5	Mean	s.d.
T4178	26.22	25.6067	27.5133	25.5833	27.0767	26.4	0.869786
W4195	16.5767	16.0267	14.4633	16.8833	14.1726	15.6245	1.23585
T4171	23.1833	19.7533	20.3867	19.0533	20.2443	20.5242	1.57527
M4111	18.5433	21.31	22.7867	21.02	18.961	20.5242	1.75709
P4134	26.39	29.2667	29.2767	27.85	29.5167	28.46	1.33147
B4013	8.95	9.38333	7.98	7.34667	7.602	8.2524	0.877957
L4103	11.2343	11.9552	12.6634	9.2524	11.1566	11.2524	1.27421
F4058	19.8167	18.3133	16.16	15.5	16.472	17.2524	1.77301
K4098	13.0033	15.5767	15.1067	13.3367	14.2387	14.2524	1.10481
A4003	18.6233	19.1067	18.26	17.8733	18.7567	18.524	0.473435
FD-DS	Biomass (g/plant)
	rep.1	rep.2	rep.3	rep.4	rep.5	Mean	s.d.
T4178	7.3173	7.12385	5.47905	4.44517	8.31765	6.53661	1.55072
W4195	6.55402	4.82212	5.67848	7.04518	4.80258	5.78048	1.01032
T4171	10.6067	8.57294	8.32822	7.44869	7.86459	8.56424	1.22082
M4111	11.4542	10.8859	8.59149	12.1584	11.863	10.9906	1.42359
P4134	16.1451	20.3155	21.5947	18.1775	22.017	19.65	2.46375
B4013	7.71871	7.59124	6.21461	5.65211	5.56348	6.54803	1.04187
L4103	10.7338	10.0949	8.34054	8.06206	9.03501	9.25326	1.14018
F4058	19.4373	17.0083	13.5657	16.191	16.8403	16.6085	2.10054
K4098	12.4815	15.5657	14.8551	12.8679	13.7171	13.8975	1.3036
A4003	20.3721	19.5412	18.0486	17.7243	17.5772	18.6527	1.23785
Ratio	rep.1	rep.2	rep.3	rep.4	rep.5	Mean	s.d.
T4178	0.279073	0.278203	0.199142	0.173753	0.307189	0.247472	0.0576183
W4195	0.395376	0.300881	0.392612	0.417286	0.338864	0.369004	0.0477839
T4171	0.457516	0.434	0.408513	0.390939	0.388484	0.41589	0.0295329
M4111	0.617702	0.510835	0.37704	0.578419	0.625654	0.54193	0.102759
P4134	0.611787	0.694152	0.73761	0.652695	0.745916	0.688432	0.056805
B4013	0.862426	0.809013	0.778773	0.769344	0.731845	0.79028	0.0488401
L4103	0.929067	0.981357	0.916878	0.871348	0.809833	0.901697	0.064586
F4058	0.980857	0.92874	0.839459	1.04458	1.02236	0.9632	0.0820575
K4098	0.959871	0.999294	0.983349	0.96485	0.963367	0.974146	0.0167592
A4003	1.0939	1.02274	0.988425	0.991663	0.937115	1.00677	0.057583

## Sheet: Fig.1E
SNP hertiability	Growth chamber condition					Field condition
	rep.1	rep.2	rep.3	mean	s.d.	rep.1	rep.2	rep.3	mean	s.d.
iWUE	0.27	0.278773	0.269344	0.261883	0.00526486	0.29	0.279073	0.278203	0.312724	0.00657421
WUEIr	0.31	0.307189	0.338864	0.283947	0.0175324	0.14	0.139142	0.173753	0.107106	0.0197396
WUEDr	0.34	0.395376	0.300881	0.323743	0.0474803	0.46	0.457516	0.434	0.488484	0.0143482
WUELL	0.39	0.408513	0.378773	0.382714	0.0150179	0.52	0.617702	0.510835	0.431464	0.0592313
WUEFL	0.52	0.47704	0.578419	0.504541	0.0508857	0.68	0.671787	0.694152	0.674062	0.0113131

## Sheet: Fig. 2D
Gene expression	Low iWUEFL subgroup
	1	2	3	4	5	6	7	8	9	10
Accessions #	T4178	W4194	T4171	M4118	P4134	E4045	E4049	T4175	S4166	W4196
APP1	1.05	1.04	1.72	0.98	1.01	1.34	1.04	1.96	1.31	1.61
HP1	0.75	0.77	0.9	0.74	0.87	1.15	0.9	0.82	0.86	0.74
LRAP19	0.74	0.74	0.89	0.89	0.85	0.8	0.89	1.02	0.99	0.74
OsPIL13	4.03	3.17	1.85	3.29	4	6.65	3.75	4	4	2.74
PPR	0.74	0.99	0.99	0.74	0.74	0.89	0.89	0.89	0.74	0.74
Actin	1.67	1.5	1.5	2.33	1.5	1.25	1.25	1	1	1.25
Gene expression	High iWUEFL subgroup
	11	12	13	14	15	16	17	18	19	20
Accessions #	P4138	A4009	L4109	C4029	Y4212	B4013	L4103	F4058	K4098	A4003
APP1	1.01	1.17	1.35	1.12	1.01	1.06	1.02	1.24	1	1.05
HP1	1.04	1.48	0.76	0.87	0.82	0.79	0.91	0.95	1.14	0.76
LRAP19	0.78	0.74	1.48	0.8	0.78	0.78	0.74	0.8	0.74	0.74
OsPIL13	8.89	3.69	7.75	6.55	4.33	5.11	4.64	6.74	6.68	8.31
PPR	0.93	0.74	0.99	0.74	0.74	0.74	0.99	0.99	0.99	0.74
Actin	1	1.2	1	1.2	1	1.33	1.5	1	3	1.5

## Sheet: Fig. 2E
Gene expression	Hap. H					Hap. L
HL-LL transition (min)	rep.1	rep.2	rep.3	Mean	s.d.	rep.1	rep.2	rep.3	Mean	s.d.
0	0.278773	0.269344	0.242773	0.26363	0.018668	0.161883	0.17704	0.126812	0.155245	0.0257635
1	0.407189	0.638864	0.529697	0.52525	0.115901	0.283947	0.378419	0.394833	0.3524	0.0598472
5	1.39538	1.30088	1.04395	1.24673	0.181864	0.623743	0.504541	0.777983	0.635422	0.137095
10	1.40851	1.37877	1.61207	1.46645	0.126984	0.982714	0.757516	0.79937	0.846533	0.119778

## Sheet: Fig. 2G
Gene expression	High light					Low light
	rep.1	rep.2	rep.3	Mean	s.d.	rep.1	rep.2	rep.3	Mean	s.d.
PIF15	0.901942	0.925404	1.17265	1	0.149982	1.95441	1.83586	1.72683	1.83903	0.113824
SPATULA	1.02592	0.861918	0.87353	0.920455	0.0915163	1.35893	1.43331	1.50795	1.4334	0.0745113
PIF13	1.10148	0.926152	0.882524	0.970053	0.115893	0.733755	0.971966	1.08347	0.92973	0.178642
PIL13L	1.06154	1.04929	1.34525	1.15202	0.167446	1.36022	1.25526	1.25674	1.29074	0.0601785
PIL13	1.07743	0.936498	0.856243	0.956725	0.111973	7.18658	8.7109	8.07612	7.9912	0.7657
PIF1	0.916195	0.900656	0.783565	0.866805	0.0725056	0.63801	0.832759	0.849298	0.773356	0.117504
PIL14	0.828256	1.00951	0.862238	0.9	0.0963457	0.289503	0.441637	0.191098	0.307413	0.126226
UNE10	0.951265	0.983788	1.4224	1.11915	0.263124	1.10872	0.888931	0.74053	0.912728	0.185246
PhyB	1.2861	1.22604	1.58785	1.36667	0.193891	2.5203	2.66146	2.81311	2.66495	0.146437
PIL12	0.86279	1.06706	1.56245	1.1641	0.359785	1.31982	1.35889	1.53558	1.40476	0.114964
PIL11	1.45524	0.98859	1.05424	1.16602	0.252614	3.2693	2.94142	2.95502	3.05525	0.185499
APG	0.984746	1.03421	1.34542	1.12146	0.195528	1.05404	0.888003	0.831148	0.924396	0.115815
PIF15L	0.953277	1.01152	1.35242	1.10574	0.215608	0.805918	0.840732	0.748796	0.798482	0.0464168

## Sheet: Fig. 3B-C
Accessions	OsPIL13 haplotypes	iWUEFL -field (mmol mol-1)					iWUEFL-GC (mmol mol-1)
		Pot 1		Pot 2		mean	Pot 1		Pot 2		mean
		rep.1	rep.2	rep.3	rep.4		rep.1	rep.2	rep.3	rep.4
X4202	Hap II	35.1499	30.0972	27.6831	33.4781	31.6021	29.9828	37.213	31.4451	31.2808	32.4805
F4057	Hap II	32.1812	34.0747	40.1847	36.6731	35.7784	33.9452	44.6889	36.6528	36.1515	37.8596
H4074	Hap II	37.2982	28.1711	25.3343	27.5152	29.5797	28.0641	39.4382	32.3286	33.7411	33.393
D4034	Hap II	34.4809	42.3476	29.0072	34.0242	34.965	42.1487	38.4226	51.9738	42.1952	43.6851
N4127	Hap II	35.715	47.0819	32.8749	42.0723	39.436	46.903	40.5431	39.8326	37.2976	41.1441
W4197	Hap I	27.7627	26.2832	20.2569	18.214	23.1292	26.1833	27.8733	20.1164	25.1741	24.8368
L4110	Hap II	50.5672	49.8521	55.4773	53.4821	52.3447	49.6626	47.3728	43.9386	44.272	46.3115
A4002	Hap II	61.1941	55.6023	58.0197	58.7137	58.3825	55.391	36.2705	42.7731	45.8977	45.0831
R4151	Hap I	30.5057	34.9039	29.1668	28.2854	30.7155	24.7713	21.7791	30.832	31.5603	27.2357
G4065	Hap II	40.8175	37.4049	36.425	42.4532	39.2752	37.2628	40.1646	38.9001	47.6763	41.001
X4204	Hap II	39.405	35.8577	35.689	39.6506	37.6506	31.6533	30.3113	31.6971	54.514	37.0439
A4010	Hap II	54.2691	57.9432	64.9337	66.2155	60.8404	45.6147	45.6906	50.0077	54.5056	48.9546
G4066	Hap II	38.8078	33.8026	31.7015	37.6591	35.4927	34.9244	35.8288	34.9204	45.4015	37.7688
M4117	Hap II	47.2177	54.867	41.3199	41.0367	46.1103	40.2286	48.7085	36.5477	41.4219	41.7266
S4161	Hap I	36.9796	34.8346	27.6428	23.1609	30.6545	31.674	27.2873	32.453	28.6488	30.0158
F4051	Hap II	41.251	30.7948	30.6136	26.6787	32.3345	24.8247	31.2614	31.6263	26.491	28.5509
M4118	Hap II	27.1681	26.9422	30.1999	28.8471	28.2893	29.5159	23.3114	26.8195	35.212	28.7147
G4062	Hap II	47.4997	40.5432	37.0114	45.227	42.5703	34.5366	31.6916	32.2385	41.6318	35.0246
L4105	Hap II	45.1407	41.0001	40.2051	45.8546	43.0501	35.3685	43.6959	35.8506	50.3068	41.3054
H4076	Hap II	49.5458	48.4298	39.8835	48.7461	46.6513	46.4488	44.7107	43.2327	48.3992	45.6979
N4121	Hap II	37.2312	35.9687	35.5464	42.3221	37.7671	43.676	40.0084	41.9682	15.9196	35.393
M4112	Hap II	52.6906	52.7183	37.0883	38.9196	45.3542	37.1977	41.8724	33.8567	41.9938	38.7301
R4154	Hap II	38.9489	38.1194	38.8521	44.1812	40.0254	37.9746	36.2556	35.1034	38.6632	36.9992
F4055	Hap II	45.6368	37.1377	42.1455	31.0584	38.9946	36.9966	35.8035	34.091	33.9627	35.2135
W4194	Hap II	41.2764	49.6635	39.5113	34.1356	41.1467	39.5508	41.4034	39.0194	42.3728	40.5866
M4119	Hap II	37.2956	31.774	32.22	32.1612	33.3627	30.5155	30.5757	33.1001	36.7716	32.7407
X4203	Hap II	47.5987	45.7887	48.5349	50.3903	48.0781	32.5866	45.3594	43.0055	47.7216	42.1683
N4129	Hap II	40.857	35.0576	39.2008	32.1266	36.8105	33.4225	38.6314	29.1636	43.0632	36.0702
D4037	Hap II	47.0273	40.382	40.5642	41.6309	42.4011	38.5235	36.4629	39.5119	36.5058	37.751
E4045	Hap II	39.0028	38.8215	36.5385	48.6874	40.7626	30.3184	34.6395	39.0798	30.0486	33.5216
T4172	Hap I	27.151	34.9575	32.5718	28.3702	30.7626	24.3977	31.3537	24.0214	31.9764	27.9373
P4134	Hap I	27.2076	29.6285	25.3717	22.0846	26.0731	22.4551	18.5425	28.9494	24.8178	23.6912
H4075	Hap II	36.6944	34.6683	34.0319	40.2122	36.4017	39.8668	30.2998	37.7915	25.2415	33.2999
Q4146	Hap II	38.6941	35.5034	37.0021	37.9147	37.2786	36.5005	43.3415	39.6591	31.6456	37.7867
Q4144	Hap II	32.2364	30.2761	33.164	31.4831	31.7899	30.161	33.0846	32.1334	37.3865	33.1914
F4059	Hap I	31.7776	30.3906	35.8762	39.3305	34.3437	21.1991	21.7871	29.3749	22.1016	23.6157
P4135	Hap II	52.3034	47.3171	43.3293	55.782	49.6829	47.1373	39.6076	43.0145	51.5906	45.3375
D4040	Hap II	45.4321	38.7222	35.4537	43.0251	40.6583	38.575	28.3387	34.4543	40.987	35.5887
R4153	Hap I	29.1102	26.1697	27.6272	26.8102	27.4293	26.0512	24.3211	28.8685	22.764	25.5012
B4019	Hap I	30.8722	35.1008	27.4587	30.1231	30.8887	34.9674	32.1643	30.8324	28.6471	31.6528
W4196	Hap II	34.9976	35.1069	34.9917	40.3528	36.3622	25.0115	23.4235	23.8565	26.2764	24.642
N4124	Hap I	25.5735	33.109	32.1712	25.6899	29.1359	28.9831	27.5475	31.5698	23.4492	27.8874
Y4211	Hap II	36.7709	33.5166	32.5398	48.5423	37.8424	26.4158	29.639	31.1715	41.565	32.1978
T4178	Hap I	28.6599	31.0532	36.342	30.8522	31.7268	25.9162	30.5993	30.2637	20.1554	26.7337
H4079	Hap II	40.3046	41.8631	47.1162	46.541	43.9562	41.704	48.6699	41.8334	40.6358	43.2107
Q4142	Hap II	30.0225	30.6319	33.2486	34.751	32.1635	35.7214	34.1092	35.8631	31.0661	34.1899
K4096	Hap II	45.3349	32.7109	44.1319	55.2082	44.3465	57.723	38.1238	46.4463	36.8589	44.788
M4115	Hap II	37.7407	33.55	39.3936	30.2258	35.2275	33.6742	25.361	35.8336	25.6264	30.1238
Y4215	Hap II	43.5944	38.6705	38.4179	41.7332	40.604	39.7725	49.502	40.101	37.2073	41.6457
F4052	Hap II	48.3098	40.4722	39.0213	42.1798	42.4958	34.7023	44.5995	43.9792	41.48	41.1903
G4061	Hap II	35.0793	34.567	36.6419	40.8933	36.7954	50.6778	36.1337	47.6408	47.4308	45.4708
K4097	Hap I	31.6205	32.6552	39.3483	41.7224	36.3366	26.8398	20.6683	21.7994	23.6516	23.2398
E4047	Hap II	41.6122	47.0189	33.8041	45.6442	42.0199	40.3891	36.6603	33.9082	48.3722	39.8325
L4106	Hap I	30.8904	26.626	29.9201	36.6869	31.0309	30.8443	30.301	29.9888	21.6253	28.1899
B4014	Hap II	49.136	43.8426	49.8821	41.2782	46.0347	44.261	49.1578	44.2412	39.2788	44.2347
E4043	Hap II	42.4334	37.3396	38.2401	38.8131	39.2066	45.832	55.2682	43.5796	38.0608	45.6851
J4087	Hap II	54.749	46.6779	47.4434	47.1768	49.0118	42.518	37.9479	47.1768	39.5607	41.8009
R4155	Hap I	20.6482	28.5068	24.9202	26.2688	25.086	28.3985	25.3377	29.5243	21.0615	26.0805
X4210	Hap II	41.8352	37.9367	35.3524	44.21	39.8336	42.7926	38.7953	41.9385	49.7509	43.3193
J4088	Hap II	42.323	38.6758	37.925	43.5145	40.6096	38.5288	42.1157	38.6196	43.557	40.7053
P4140	Hap II	38.8872	51.6364	41.1697	41.1796	43.2183	41.5162	46.9468	40.456	39.4842	42.1008
E4050	Hap II	37.2527	51.8666	38.816	45.9045	43.4599	41.7455	35.8691	40.1101	49.2202	41.7362
S4165	Hap II	35.0399	30.7334	30.4791	32.828	32.2701	40.6166	36.1713	35.3094	33.7905	36.472
M4113	Hap II	42.4738	44.2611	48.4283	50.7334	46.4741	44.0929	39.1177	42.166	48.8405	43.5543
C4024	Hap I	21.8499	24.4257	23.4994	16.2036	21.4947	28.695	24.1778	23.6469	22.378	24.7244
X4201	Hap II	40.1788	33.2777	37.3399	28.9699	34.9415	39.5621	31.3365	29.0981	29.354	32.3377
E4049	Hap II	34.4148	30.4049	27.8577	35.0232	31.9252	30.269	28.1891	35.4951	28.8174	30.6926
H4080	Hap II	44.3229	39.0966	43.7104	37.0759	41.0515	35.1972	41.9049	35.9822	39.9853	38.2674
Q4141	Hap II	28.8277	25.578	32.0161	21.0057	26.8569	36.7559	24.6055	33.671	27.5411	30.6434
F4060	Hap II	31.2153	40.7669	34.2099	34.429	35.1552	41.673	34.413	35.7439	40.1864	38.0041
E4048	Hap II	32.804	30.3053	33.8605	30.3124	31.8205	35.5256	32.127	30.6837	30.839	32.2938
L4109	Hap I	33.9801	44.4504	26.0841	51.9508	39.1163	24.1254	25.3094	29.0379	25.9797	26.1131
C4029	Hap I	34.743	37.6715	28.5109	22.0783	30.7509	31.2995	33.726	41.9984	30.0429	34.2667
N4126	Hap II	47.5343	41.8922	48.9625	37.558	43.9868	39.5296	37.9197	37.9785	32.4228	36.9626
N4130	Hap II	40.1224	43.577	48.4718	50.8523	45.7559	35.4105	41.5853	35.5102	40.7101	38.304
M4111	Hap I	32.921	38.0231	31.89	26.2072	32.2603	20.8306	26.7753	31.1095	39.7916	29.6267
R4159	Hap I	37.9861	28.2368	31.1664	22.8043	30.0484	37.3874	32.4043	30.3397	32.2818	33.1033
W4195	Hap I	28.3217	32.6825	28.6869	25.3513	28.7606	24.566	29.3605	28.6209	26.084	27.1578
G4069	Hap I	28.742	22.14	30.8317	17.0192	24.6832	23.7758	25.5128	29.9633	30.5125	27.4411
R4152	Hap I	32.345	37.0946	35.6591	25.4742	32.6432	31.4122	32.9166	23.6104	24.0558	27.9988
M4116	Hap I	31.1313	38.5467	39.4641	26.5424	33.9211	37.8947	21.087	29.1603	26.3433	28.6213
X4205	Hap II	40.3002	36.2919	33.6946	42.1392	38.1065	30.7691	38.7055	30.553	27.6142	31.9104
D4039	Hap I	21.3045	33.1324	35.2072	26.9819	29.1565	30.187	26.5538	26.8604	28.3824	27.9959
W4200	Hap II	35.3546	42.2919	48.4656	51.5139	44.4065	37.1826	48.7047	42.953	40.394	42.3086
R4158	Hap I	36.3338	37.4882	26.5593	31.5771	32.9896	37.3457	33.2793	25.6935	29.8018	31.5301
D4036	Hap I	34.0098	26.2296	29.4385	33.0503	30.6821	26.0539	30.427	23.037	32.5502	28.017
Q4150	Hap I	38.511	26.6664	31.9973	27.0912	31.0665	26.4891	31.2865	35.9676	33.3457	31.7722
S4168	Hap II	40.4713	40.5739	44.1536	45.2114	42.6025	40.4197	34.8738	34.8162	33.7405	35.9626
X4206	Hap I	22.7701	30.7223	28.3306	26.3196	27.0356	25.6056	28.162	30.7148	24.0461	27.1321
E4044	Hap II	38.5956	33.4423	35.7739	32.6459	35.1144	43.3152	46.4564	43.8556	49.1086	45.684
Q4145	Hap II	42.2298	47.0423	51.7738	56.5319	49.3945	46.8636	44.6969	42.267	44.3712	44.5497
G4068	Hap I	38.8054	39.3375	36.1832	24.1418	34.617	35.188	29.9912	36.7154	27.8367	32.4328
T4171	Hap I	17.4219	20.9019	20.0723	15.1785	18.3936	20.8224	18.2604	21.8904	16.3748	19.337
F4056	Hap II	39.6276	34.1785	37.7983	31.9454	35.8875	34.0487	36.5497	33.9734	35.796	35.0919
P4131	Hap II	46.7833	58.799	46.2435	49.1301	50.239	48.6896	45.541	46.588	51.2769	48.0239
F4054	Hap II	44.3732	43.1081	46.4029	47.1699	45.2635	42.9443	47.1972	42.2763	45.8201	44.5595
K4093	Hap II	41.7289	34.9254	33.884	36.1485	36.6717	46.385	33.0298	44.7697	32.6111	39.1989
G4070	Hap I	35.2949	42.2889	38.3222	32.9509	37.2142	36.6174	27.5275	41.0449	23.3543	32.136
B4018	Hap II	28.3594	25.7688	22.2241	31.8766	27.0572	36.953	23.3436	35.0006	25.0722	30.0924
N4128	Hap I	34.0093	41.8653	32.2985	39.1928	36.8415	31.7062	24.2805	35.4512	33.8263	31.316
M4114	Hap II	41.888	38.4964	38.8195	42.481	40.4212	38.3501	47.4783	41.2975	44.825	42.9877
T4173	Hap I	35.3711	34.9637	29.5642	23.1732	30.7681	24.8308	31.7255	26.9911	25.9573	27.3762
R4156	Hap I	NA	NA	NA	NA	NA	NA	NA	NA	NA	NA
E4041	Hap II	36.1869	32.1021	32.9423	33.5977	33.7073	31.9802	32.5768	32.6372	37.6529	33.7118
Q4143	Hap II	45.0446	45.3679	45.3203	52.8124	47.1363	35.2335	39.6884	36.4353	42.2549	38.403
A4006	Hap II	32.8042	40.0535	41.4288	30.7383	36.2562	36.154	40.131	40.8933	39.4911	39.1673
R4157	Hap I	26.3808	30.7027	36.3869	27.4032	30.2184	33.0065	29.6819	31.6926	41.2679	33.9122
S4166	Hap I	24.9154	25.4808	19.1284	20.1678	22.4231	22.1312	21.0348	20.96	26.5111	22.6592
N4122	Hap I	26.079	21.4792	25.8384	26.8502	25.0617	28.371	20.586	20.5897	20.8725	22.6048
T4176	Hap II	38.1312	37.5536	40.199	41.8414	39.4313	37.4109	34.8037	34.5113	38.7745	36.3751
S4162	Hap I	30.2309	33.6271	35.9542	18.5553	29.5919	33.4993	22.8989	34.0664	29.9066	30.0928
X4208	Hap I	30.553	40.6742	36.4235	35.5225	35.7933	30.5196	29.2481	35.0761	29.095	30.9847
P4133	Hap II	25.1319	27.0134	30.8268	30.484	28.364	26.9107	27.7763	29.8616	38.8306	30.8448
E4046	Hap I	36.7307	31.2945	36.6097	26.6417	32.8192	27.1528	23.5858	33.9653	35.31	30.0034
T4174	Hap I	35.444	25.9364	28.2715	27.2442	29.224	25.7238	25.0149	34.0644	35.5609	30.091
P4132	Hap I	42.1929	37.0384	26.7489	24.3951	32.5938	26.8977	30.1938	34.698	30.8134	30.6507
A4004	Hap II	35.6756	35.2352	44.5663	34.5107	37.4969	45.0633	37.4466	26.7915	44.027	38.3321
Y4217	Hap II	36.5181	44.1935	34.5324	30.3686	36.4032	44.0256	31.8201	38.5253	46.1212	40.123
C4023	Hap II	33.292	34.9618	40.6395	37.9463	36.7099	34.8289	35.73	33.2818	33.6697	34.3776
T4175	Hap I	26.6408	33.581	29.7216	28.2616	29.5512	23.4534	33.764	20.0626	25.4106	25.6726
A4001	Hap II	38.9868	28.2163	27.9151	27.3902	30.6271	48.033	36.4204	39.3237	40.0137	40.9477
B4011	Hap II	52.563	38.9877	36.7064	35.491	40.937	38.8395	47.7421	43.0065	48.1018	44.4225
R4160	Hap II	37.7266	36.9121	32.3153	48.0767	38.7577	36.7718	39.1921	35.0193	33.706	36.1723
N4125	Hap II	45.2185	40.5036	34.7476	49.6455	42.5288	40.3497	42.6177	38.2809	36.9169	39.5413
X4207	Hap II	42.1716	33.4483	34.3995	30.4635	35.1207	33.3212	36.7594	33.6811	35.3985	34.7901
J4081	Hap II	46.0426	33.2622	29.6656	30.7309	34.9253	33.1358	37.0385	36.7088	44.7867	37.9175
H4072	Hap II	28.5992	31.0526	36.1933	34.576	32.6053	30.9346	27.588	30.5381	37.1134	31.5435
Aro36	Hap II	NA	NA	NA	NA	NA	NA	NA	NA	NA	NA
A4009	Hap II	33.6918	31.6458	36.3033	35.2714	34.2281	31.4495	31.4423	30.1307	34.1024	31.7812
K4099	Hap II	47.5613	36.6517	37.9116	31.8123	38.4842	36.5124	36.7341	37.1361	43.0526	38.3588
Y4213	Hap II	32.2656	30.671	31.0531	34.8286	32.2046	30.5545	35.0138	34.7306	43.1976	35.8741
Aro34	Hap II	NA	NA	NA	NA	NA	NA	NA	NA	NA	NA
L4107	Hap II	47.2273	47.6047	30.6598	34.4479	39.9849	47.4238	41.957	43.6302	47.2558	45.0667
A4005	Hap II	32.8383	31.1178	40.2574	30.4811	33.6736	50.9235	49.0533	42.6289	33.5242	44.0325
D4035	Hap II	NA	NA	NA	NA	NA	NA	NA	NA	NA	NA
W4193	Hap II	21.2844	24.3375	31.8724	24.7232	25.5544	24.245	47.3194	25.9005	47.9483	36.3533
C4026	Hap II	31.452	31.735	36.1457	33.9543	33.3218	31.6144	33.9058	31.2961	32.4898	32.3265
W4199	Hap II	32.849	46.032	31.8986	42.5548	38.3336	35.8571	38.6238	35.2452	35.8964	36.4056
Aro37	Hap II	NA	NA	NA	NA	NA	NA	NA	NA	NA	NA
Aro35	Hap II	NA	NA	NA	NA	NA	NA	NA	NA	NA	NA
Aro33	Hap II	NA	NA	NA	NA	NA	NA	NA	NA	NA	NA
S4169	Hap II	39.9143	40.3508	41.521	47.6874	42.3684	30.1975	29.6513	31.8678	39.9517	32.9171
H4078	Hap II	35.0691	33.282	36.5399	34.8934	34.9461	33.1556	40.5302	34.5845	34.6226	35.7232
X4209	Hap II	48.0273	44.5835	49.0587	45.5813	46.8127	44.4141	40.3923	39.1974	37.9482	40.488
P4136	Hap II	39.1375	36.4232	36.7104	40.7065	38.2444	36.2848	39.5633	36.6267	38.8557	37.8326
A4008	Hap II	47.0851	44.2469	38.7772	55.728	46.4593	44.0788	49.6496	41.3479	35.7609	42.7093
G4063	Hap II	46.1734	42.258	39.3577	49.6946	44.3709	42.0974	40.2011	41.0345	46.2093	42.3856
Q4148	Hap II	42.6584	35.724	41.3415	34.3169	38.5102	55.5122	37.7697	39.1876	29.442	40.4779
Aro38	Hap II	NA	NA	NA	NA	NA	NA	NA	NA	NA	NA
C4030	Hap II	26.4783	28.3574	33.653	30.6123	29.7752	28.2496	33.8733	28.8806	28.3225	29.8315
S4170	Hap II	42.3902	37.3223	44.3223	32.7189	39.1884	37.1805	35.296	36.4737	41.7482	37.6746
A4003	Hap II	37.2727	30.5622	35.0046	31.5219	33.5903	30.3321	40.347	35.7307	43.8528	37.5657
B4015	Hap II	33.0257	35.4723	41.6626	40.8232	37.7459	44.3329	43.7708	47.9892	37.432	43.3812
K4098	Hap II	42.7932	49.7185	31.096	45.2099	42.2044	33.1512	45.6417	31.3069	48.1331	39.5582
H4077	Hap II	37.5184	35.5455	38.5953	37.632	37.3228	30.2894	38.9612	39.7143	37.7525	36.6794
Y4214	Hap II	50.6646	40.9863	44.4692	36.0224	43.0356	38.9481	44.2797	36.3067	50.3179	42.4631
F4058	Hap II	30.9825	47.5681	34.5562	46.6793	39.9465	45.4808	37.3612	49.6666	35.48	41.9972
W4198	Hap II	23.9337	24.6597	30.9088	24.0685	25.8927	37.5854	31.0808	26.2803	23.3064	29.5632
H4073	Hap II	32.4582	31.8159	34.3494	35.0034	33.4067	30.1901	32.5583	31.2644	45.0063	34.7548
B4017	Hap II	46.1808	39.713	40.7522	40.1487	41.6987	44.2815	31.315	40.8816	45.0635	40.3854
J4084	Hap II	47.3256	37.4112	36.8705	35.5196	39.2817	37.4524	37.7961	30.1119	41.2946	36.6637
K4092	Hap II	45.5123	35.3315	31.1752	36.3732	37.098	41.733	38.9779	35.2721	32.6849	37.167
P4137	Hap II	38.4113	36.9342	40.7242	41.0541	39.2809	43.4114	46.1413	46.3414	44.5414	45.1089
Y4212	Hap II	46.3701	41.832	48.9451	38.5472	43.9236	37.8406	41.8401	34.8593	34.4599	37.25
P4138	Hap II	33.424	45.6992	38.2048	34.6087	37.9842	43.0725	41.3811	37.4744	46.1647	42.0232
E4042	Hap II	42.0679	30.2403	29.371	25.3299	31.7523	32.5583	29.1295	30.7439	27.5441	29.994
K4100	Hap II	43.3662	43.9428	46.6469	50.6038	46.1399	41.9039	34.2449	42.385	46.5825	41.2791
D4033	Hap II	39.0584	31.532	31.0363	30.8077	33.1086	36.9536	39.7929	31.6959	30.4257	34.717
L4104	Hap II	47.0611	38.0393	33.9556	40.709	39.9412	38.4003	36.1259	42.4007	44.872	40.4497
B4013	Hap II	37.0013	30.9627	36.2917	29.7878	33.5109	43.8861	36.6217	47.6001	40.7618	42.2174
A4007	Hap II	51.1482	40.3403	37.8553	40.0854	42.3573	45.5291	44.4471	38.3902	44.5884	43.2387
C4028	Hap II	44.3409	37.3244	37.2954	37.8018	39.1906	35.3839	36.7035	25.6513	38.4132	34.038
L4108	Hap II	49.7823	46.562	44.9114	54.3046	48.8901	44.7927	41.4067	47.9494	50.8261	46.2437
J4085	Hap II	46.5072	46.7952	31.9745	31.2629	39.1349	42.1282	39.5539	36.3794	51.5238	42.3963
G4067	Hap II	41.7265	47.1321	32.6027	36.4936	39.4887	35.6709	45.8976	29.1331	35.2272	36.4822
D4031	Hap II	45.5371	42.6622	46.8834	44.0984	44.7953	42.5001	39.1207	38.0595	37.5701	39.3126
C4027	Hap II	51.2123	44.2598	34.8618	55.5573	46.4728	44.0916	44.7866	40.9813	39.4628	42.3306
C4025	Hap II	34.4949	28.4693	35.015	21.5919	29.8928	28.3611	34.3919	29.1153	28.4274	30.0739
S4163	Hap II	50.1934	49.5151	54.3444	53.9105	51.9909	39.327	36.8562	36.0815	38.1304	37.5988
K4094	Hap II	33.3871	36.284	35.9636	46.7582	38.0982	36.1461	45.3317	38.5081	39.1181	39.776
J4082	Hap II	40.0393	35.7032	37.8605	36.3505	37.4884	35.5676	37.0932	37.8856	45.9855	39.133
T4179	Hap II	NA	NA	NA	NA	NA	NA	NA	NA	NA	NA
T4177	Hap II	38.8735	38.6553	37.2649	47.5587	40.5881	38.5084	34.5022	37.314	43.8455	38.5425
C4022	Hap II	48.5929	44.7193	44.3249	50.1839	46.9552	34.5493	34.3236	34.0354	39.0326	35.4852
Y4216	Hap II	49.7674	45.1304	43.6554	50.9945	47.3869	34.9589	30.343	44.612	34.4096	36.0809
N4123	Hap II	48.3181	38.3008	34.433	39.8115	40.2159	38.1553	36.547	34.9421	34.726	36.0926
B4012	Hap II	48.7651	44.8434	55.3182	39.4158	47.0856	34.673	39.9484	34.6586	35.2359	36.129
J4090	Hap II	NA	NA	NA	NA	NA	NA	NA	NA	NA	NA
H4071	Hap II	35.4866	32.8313	38.1028	31.4707	34.4728	32.7065	33.778	33.6166	38.7927	34.7235
B4016	Hap II	47.883	38.8	41.2366	37.0404	41.24	38.6145	45.441	38.3935	36.1814	39.6576
Q4147	Hap II	40.2466	35.9981	42.2697	36.6775	38.798	55.7853	51.9449	42.1802	24.3657	43.569
L4101	Hap II	36.9045	33.0428	38.9018	37.9306	36.6949	32.7652	37.5602	37.3459	49.2647	39.234
S4167	Hap II	33.3673	33.6736	45.9345	28.4536	35.3572	33.5456	36.5929	32.1618	30.5826	33.2207
L4103	Hap II	39.5071	35.4851	38.4505	39.5946	38.2594	35.2743	39.2284	35.7564	38.7928	37.263
D4038	Hap II	40.7593	33.4114	24.7241	41.4331	35.082	33.2844	31.3079	31.7683	34.8966	32.8143
K4091	Hap II	50.1688	36.9033	30.69	37.2317	38.7484	36.7631	39.6514	37.1169	39.8245	38.3389
C4021	Hap II	37.6806	31.4112	33.0576	29.7777	32.9818	31.2919	36.6229	36.4433	46.2148	37.6432
Q4149	Hap II	NA	NA	NA	NA	NA	NA	NA	NA	NA	NA
P4139	Hap II	36.9767	31.3251	38.3086	24.9549	32.8913	31.206	40.7124	35.866	40.4031	37.0469
B4020	Hap II	48.2013	45.6361	41.2549	56.5792	47.9179	35.4626	34.5859	33.866	37.3265	35.3103
G4064	Hap II	40.3448	40.2051	39.6377	48.6737	42.2153	40.0523	44.7386	36.8717	30.6801	38.0857
F4053	Hap II	44.7057	45.7891	47.6205	54.1989	48.0786	35.6151	32.6233	40.7082	35.7743	36.1802
D4032	Hap II	44.2825	47.6926	34.5906	33.7433	40.0772	47.5114	46.1276	43.5341	42.6967	44.9674
J4089	Hap II	44.631	32.8091	33.9468	26.4113	34.4495	42.6844	35.5243	36.6347	36.5201	37.8409
J4083	Hap II	47.5094	45.7478	48.7879	50.0956	48.0352	45.574	41.2489	43.7452	50.1741	45.1856
J4086	Hap II	NA	NA	NA	NA	NA	NA	NA	NA	NA	NA

## Sheet: Fig. 3E
HL-LL transition (min)	pHap II-LUC
	rep.1	rep.2	rep.3	Mean	s.d.
0	0.518386	0.32274	0.338874	0.393333	0.108598
1	1.45465	0.842246	1.03333	1.11007	0.313331
5	1.87102	1.57135	1.97763	1.80667	0.210648
10	1.4668	1.64458	1.99862	1.70333	0.27073
HL-LL transition (min)	pHap II-LUC
	rep.1	rep.2	rep.3	Mean	s.d.
0	0.26485	0.389827	0.265224	0.306634	0.0720476
1	0.941663	0.601969	0.856368	0.8	0.176723
5	1.42874	0.897605	0.983655	1.10333	0.285076
10	0.999294	0.963606	0.7671	0.91	0.125035

## Sheet: Fig. 3F
Luciferase signal	High light
	rep.1	rep.2	rep.3	Mean	s.d.
Hap II	0.02622	0.0165767	0.0213983	0.0213983	0.00482167
Hap I	0.0256067	0.0160267	0.0208167	0.0208167	0.00479
v1m	0.0275133	0.0144633	0.0209883	0.0209883	0.006525
v2m	0.0255833	0.0168833	0.0212333	0.0212333	0.00435
v3m	0.0231833	0.0185433	0.0208633	0.0208633	0.00232
v4m	0.0197533	0.02131	0.0205317	0.0205317	0.000778333
v5m	0.0203867	0.0227867	0.0215867	0.0215867	0.0012
v6m	0.0190533	0.02102	0.0200367	0.0200367	0.000983333
Luciferase signal	Low light
	rep.1	rep.2	rep.3	Mean	s.d.
Hap II	0.302928	0.170519	0.193062	0.22217	0.0708417
Hap I	0.0487892	0.0324449	0.0586142	0.0466161	0.0132193
v1m	0.246244	0.135714	0.180954	0.187638	0.0555673
v2m	0.19747	0.134919	0.173707	0.168699	0.0315752
v3m	0.107851	0.0660789	0.0780978	0.0840094	0.0215046
v4m	0.209519	0.182689	0.181913	0.191374	0.0157188
v5m	0.149175	0.162329	0.180207	0.163904	0.0155754
v6m	0.141922	0.165314	0.112885	0.14004	0.026265
Luciferase signal	Ratio (LUC_low light/LUC_high light)
	rep.1	rep.2	rep.3	Mean	s.d.
Hap II	11.5533	10.2867	9.02227	10.2874	1.26553
Hap I	1.90533	2.02443	2.81573	2.2485	0.494835
v1m	8.95	9.38333	8.62167	8.985	0.382038
v2m	7.71871	7.99124	8.18085	7.9636	0.232303
v3m	4.65211	3.56348	3.7433	3.9863	0.583579
v4m	10.6067	8.57294	8.86011	9.3466	1.10073
v5m	7.3173	7.12385	8.34805	7.5964	0.658094
v6m	7.44869	7.86459	5.63392	6.9824	1.18619

## Sheet: Fig. 4C
Gene expression	rep.1	rep.2	rep.3	Mean	s.d.
WYG7	1.034	1.145	0.95625	1.04508	0.0948619
PIL13v3m	0.6452	0.55624	0.546565	0.582668	0.0543696

[truncated: 13 more sheets: Fig. 4D, Fig. 4E, Fig. 4J, Fig. 4H, Fig. 5A, Fig. 5B-C, Fig. 5D-E, Fig. 5F-G, Fig. 6C, Fig. 6D, Fig. 6H, Fig. 6J, Fig. 7A-E]
