# Supplementary material for: The phytochrome-interacting factor PIL13 enhances water use efficiency under fluctuating light and drought resilience in rice and soybean
Source: Commun Biol. 2025 Aug 26;8:1286. doi: 10.1038/s42003-025-08605-8 (PMC12381223; doi:10.1038/s42003-025-08605-8)
Supplement: Supplementary file 4 — Supplementary Data 2 [file 42003_2025_8605_MOESM4_ESM.xlsx]

## Sheet: Fig. S1A-E
Accessions	iWUE (mmol mol-1)		iWUEIr (mmol mol-1)		iWUEDr (mmol mol-1)		iWUELL (mmol mol-1)
	Mean	s.d.	Mean	s.d.	Mean	s.d.	Mean	s.d.
A4001	4.89868	0.576219	6.48171	0.315306	3.10455	0.648171	4.82163	1.02037
A4002	5.11941	0.548638	5.41936	0.420428	3.24239	0.541936	5.56023	0.917261
A4003	6.72727	0.352892	7.27108	0.336873	4.49211	0.727108	6.05622	0.934544
A4004	4.56756	0.228206	5.30931	0.414157	2.44145	0.530931	4.52352	0.683189
A4005	5.28383	0.366471	6.33529	0.28414	2.25304	0.633529	5.11178	0.917596
A4006	5.28042	0.55779	6.27982	0.374176	3.66495	0.627982	4.40535	0.730208
A4007	5.11482	0.335953	5.59905	0.368237	2.8121	0.559905	4.03403	0.680062
A4008	5.70851	0.275041	4.30467	0.252732	3.62085	0.430467	4.42469	1.29482
A4009	5.36918	0.525293	8.01835	0.257658	2.93447	0.801835	5.16458	0.851122
A4010	5.42691	0.414584	5.59005	0.358848	3.25644	0.559005	5.79432	0.599098
B4011	5.2563	0.253745	5.27056	0.416121	3.6651	0.527056	3.89877	0.336732
B4012	4.87651	0.332131	5.81184	0.42863	3.33314	0.581184	4.48434	0.778452
B4013	5.70013	0.432495	6.22164	0.398799	4.32265	0.622164	5.09627	0.788369
B4014	4.9136	0.490679	4.96782	0.920635	3.54322	0.496782	4.38426	0.57078
B4015	5.30257	0.68434	5.62291	0.39176	2.898	0.562291	4.54723	0.797772
B4016	4.7883	0.562405	5.47203	0.443924	2.11939	0.547203	4.88	0.934867
B4017	4.61808	0.610282	5.21387	0.406268	2.7924	0.521387	3.9713	0.781286
B4018	3.83594	0.424138	3.48884	0.437897	2.1198	0.348884	2.57688	0.506632
B4019	4.18722	0.557689	5.16539	0.402056	2.00295	0.516539	3.51008	0.74919
B4020	4.82013	0.232104	6.56386	0.380541	2.18428	0.656386	4.56361	0.819659
C4021	4.76806	0.544941	4.61233	0.338736	2.22923	0.461233	3.14112	1.37546
C4022	4.85929	0.384691	5.77216	0.320681	3.01074	0.577216	4.47193	0.532153
C4023	4.3292	0.598721	4.23207	0.395334	2.01071	0.423207	3.49618	1.01733
C4024	4.18499	0.369031	3.63922	0.315496	2.04668	0.363922	2.44257	0.84122
C4025	3.44949	0.417429	3.7099	0.451294	1.73449	0.37099	2.84693	0.921813
C4026	3.9452	0.410377	4.08036	0.438172	1.93731	0.408036	3.1735	0.620574
C4027	5.12123	0.201232	4.69346	0.315983	2.79709	0.469346	4.42598	0.79294
C4028	4.43409	0.183358	4.67005	0.464957	2.13355	0.467005	3.73244	0.527168
C4029	5.4743	0.242196	7.4193	0.442732	3.42867	0.74193	5.76715	0.466874
C4030	5.14783	0.59051	3.53806	0.369886	2.42906	0.353806	2.83574	0.628372
D4031	4.55371	0.400249	4.6361	0.396546	2.9271	0.46361	4.26622	0.643739
D4032	4.42825	0.529453	6.06865	0.482814	2.79327	0.606865	4.76926	0.64893
D4033	4.90584	0.231373	4.22774	0.396787	2.28766	0.422774	3.1532	0.708918
D4034	4.44809	0.374013	7.13417	0.31015	3.4462	0.713417	5.23476	0.626104
D4036	4.40098	0.584501	6.43707	0.399204	2.14892	0.643707	4.62296	0.888006
D4037	4.70273	0.317775	4.67596	0.429124	2.36067	0.467596	4.0382	0.588887
D4038	4.07593	0.211674	3.81478	0.405849	2.3533	0.381478	3.34114	0.594698
D4039	4.13045	0.384593	4.31275	0.441822	1.99483	0.431275	3.31324	0.697372
D4040	4.54321	0.451369	4.43489	0.323765	2.33909	0.443489	3.87222	0.65509
E4041	3.61869	0.361243	4.32815	0.258284	2.10949	0.432815	3.21021	0.822822
E4042	4.20679	0.480468	3.6984	0.423447	1.92463	0.36984	3.02403	0.735011
E4043	4.24334	0.356572	4.5837	0.422832	2.3935	0.45837	3.73396	0.57139
E4044	4.85956	0.364308	4.58617	0.372656	2.09451	0.458617	3.34423	0.763423
E4045	3.40028	0.576275	4.48226	0.416174	2.1676	0.448226	3.88215	0.840454
E4046	4.67307	0.277967	4.46002	0.398023	2.37774	0.446002	3.72945	0.561759
E4047	4.16122	0.579441	4.58555	0.319946	3.06412	0.458555	4.00189	0.752525
E4048	4.2804	0.359631	4.05735	0.412393	1.82968	0.405735	3.03053	0.575862
E4049	3.44148	0.551663	4.0113	0.37643	1.88356	0.40113	3.04049	0.78016
E4050	3.72527	0.495799	3.93857	0.398038	1.95424	0.393857	3.18666	0.716888
F4051	4.1251	0.390697	3.57464	0.327585	1.50246	0.357464	3.07948	0.403207
F4052	4.83098	0.380094	5.16166	0.323471	2.44062	0.516166	4.04722	0.823437
F4053	4.47057	0.3484	5.83977	0.307627	3.27825	0.583977	4.57891	0.948084
F4054	4.43732	0.329098	5.44905	0.399149	3.10903	0.544905	4.31081	0.804858
F4055	4.56368	0.344281	4.2064	0.325513	2.287	0.42064	3.71377	0.920635
F4056	3.96276	0.260469	4.44315	0.434461	2.13039	0.444315	3.41785	1.1721
F4057	5.21812	0.231627	4.40955	0.334302	2.53058	0.440955	3.40747	0.663223
F4058	6.09825	0.617015	6.38561	0.355149	3.83751	0.638561	4.75681	0.647942
F4059	5.17776	0.793596	6.17176	0.405936	3.62658	0.617176	5.03906	0.585498
F4060	5.12153	0.451409	5.40452	0.521951	3.81512	0.540452	4.77669	0.576921
G4061	5.50793	0.349418	5.45762	0.489327	3.22868	0.545762	4.4567	0.485939
G4062	4.74997	0.459775	4.20528	0.394262	2.37428	0.420528	4.05432	0.690798
G4063	4.61734	0.503662	5.54996	0.316543	2.70772	0.554996	4.2258	0.890275
G4064	4.03448	0.588732	4.95438	0.338086	2.2621	0.495438	4.02051	0.809943
G4065	4.98175	0.566308	5.04576	0.339599	2.84377	0.504576	3.74049	0.574515
G4066	3.88078	0.434401	4.85069	0.307968	2.51715	0.485069	3.38026	0.622268
G4067	4.17265	0.381494	6.14062	0.38352	3.1228	0.614062	4.71321	0.618412
G4068	4.88054	0.423224	4.38317	0.390397	2.8743	0.438317	3.93375	0.431723
G4069	4.8742	0.205094	5.60142	0.358114	2.67535	0.560142	6.214	0.541058
G4070	4.52949	0.31836	4.757	0.418496	2.26866	0.4757	4.22889	0.825792
H4071	4.54866	0.379612	4.08215	0.497376	2.6343	0.408215	3.28313	0.57078
H4072	4.15992	0.452739	3.67936	0.399852	2.21464	0.367936	3.10526	0.722608
H4073	4.24582	0.194297	4.19068	0.437742	2.69572	0.419068	3.18159	0.698125
H4074	3.72982	0.290886	3.90405	0.470196	2.63551	0.390405	2.81711	0.738027
H4075	4.66944	0.25861	3.6943	0.503324	2.63204	0.36943	3.46683	0.678106
H4076	4.95458	0.291321	5.03623	0.390808	3.90286	0.503623	4.44298	0.791947
H4077	4.75184	0.238034	4.35103	0.345332	2.4201	0.435103	3.55455	0.467544
H4078	4.50691	0.429001	4.62019	0.39677	2.23164	0.462019	3.3282	0.662384
H4079	4.03046	0.566879	5.06209	0.443618	3.37578	0.506209	4.18631	0.742572
H4080	4.43229	0.386782	4.77587	0.417545	2.62955	0.477587	3.90966	0.639952
J4081	4.60426	0.739473	4.39909	0.899555	2.77958	0.439909	3.32622	0.823437
J4082	5.00393	0.483304	4.92046	0.347479	2.50529	0.492046	3.57032	0.655862
J4083	4.75094	0.230493	6.20703	0.426653	2.75092	0.620703	4.57478	0.466026
J4084	4.73256	0.376924	4.81513	0.339503	2.2893	0.481513	3.74112	0.925833
J4085	4.65072	0.37434	5.58738	0.347385	2.72782	0.558738	4.67952	0.753772
J4087	5.4749	0.298607	4.93342	0.381173	2.48285	0.493342	4.66779	0.382211
J4088	4.2323	0.472958	4.92261	0.778452	2.97759	0.492261	3.86758	0.925833
J4089	4.4631	0.621495	4.45686	0.292847	2.53599	0.445686	3.28091	0.743523
K4091	5.01688	0.469502	4.36122	0.333985	2.88853	0.436122	3.69033	0.677261
K4092	4.55123	0.398601	4.61833	0.285876	2.44542	0.461833	3.53315	0.317769
K4093	4.17289	0.297261	4.92971	0.409882	2.83427	0.492971	3.49254	0.491358
K4094	5.33871	0.453918	4.77142	0.352019	2.9554	0.477142	3.6284	0.640998
K4096	4.53349	0.533935	4.09387	0.381314	2.26806	0.409387	3.27109	0.949889
K4097	5.16205	0.265729	7.42077	0.354154	3.06634	0.742077	5.26552	0.599102
K4098	6.27932	0.312653	5.96496	0.471117	3.98621	0.596496	4.97185	1.29366
K4099	4.75613	0.610797	4.60354	0.380299	2.7538	0.460354	3.66517	0.62385
K4100	4.33662	0.412161	5.38127	0.32205	2.85907	0.538127	4.39428	0.742029
L4101	4.69045	0.382042	8.12739	0.310083	2.3471	0.812739	7.30428	0.629727
L4103	5.95071	0.357392	5.71315	0.440949	2.34615	0.571315	5.54851	0.53185
L4104	4.70611	0.450158	5.52735	0.37617	2.20098	0.552735	3.80393	0.529045
L4105	5.21407	0.298	5.17961	0.408047	2.51946	0.517961	4.10001	0.702572
L4106	4.78904	0.584501	5.2148	0.500376	3.66306	0.52148	4.6626	0.488148
L4107	4.72273	0.36752	5.49332	0.310576	2.93541	0.549332	4.76047	1.04356
L4108	4.97823	0.607062	5.79425	0.412367	3.10797	0.579425	4.6562	0.817614
L4109	5.39801	0.492022	5.20671	0.452299	3.09382	0.520671	4.44504	0.547637
L4110	5.05672	0.354981	5.34691	0.448472	3.32016	0.534691	4.98521	0.795342
M4111	5.2921	0.682338	5.60803	0.374122	3.31308	0.560803	4.80231	0.950683
M4112	5.26906	0.513809	5.7667	0.428733	3.85019	0.57667	5.27183	0.631116
M4113	4.24738	0.564533	5.58219	0.40164	3.02822	0.558219	4.42611	0.702683
M4114	4.1888	0.675644	3.93022	0.381427	1.89246	0.393022	3.84964	0.525042
M4115	3.77407	0.517281	4.30298	0.948084	1.54756	0.430298	3.355	0.83176
M4116	4.11313	0.387886	4.5044	0.394153	1.71062	0.45044	3.85467	0.738885
M4117	3.72177	0.36624	4.03703	0.477783	1.93147	0.403703	2.4867	0.615479
M4118	3.21681	0.3107	3.6879	0.295383	1.63997	0.36879	2.69422	0.744899
M4119	3.72956	0.300426	4.37327	0.350449	2.1329	0.437327	3.1774	0.601891
N4121	3.72312	0.427009	4.56257	0.391658	1.99469	0.456257	3.59687	0.457949
N4122	3.6079	0.358687	3.63292	0.418609	1.5201	0.363292	2.84792	0.659084
N4123	4.83181	0.446725	4.46791	0.485471	2.50238	0.446791	3.83008	0.483183
N4124	4.25735	0.385106	4.35272	0.480976	1.83252	0.435272	3.3109	0.465642
N4125	4.52185	0.454656	4.69451	0.378514	2.96063	0.469451	4.05036	0.743981
N4126	4.75343	0.490161	5.44829	0.803648	3.98795	0.544829	4.18921	0.570603
N4127	3.5715	0.542371	6.06119	0.453841	2.25061	0.606119	4.70819	0.674063
N4128	4.40093	0.359374	4.2275	0.406753	2.92619	0.42275	4.18653	0.659561
N4129	5.0857	0.364237	4.24734	0.348759	2.72595	0.424734	3.50576	1.12507
N4130	4.01224	0.283865	5.09906	0.370718	1.91469	0.509906	4.3577	0.923457
P4131	4.67833	0.295567	3.10297	0.386206	1.93622	0.310297	2.8799	0.696261
P4132	4.21929	0.59051	4.77342	0.485939	2.26704	0.477342	3.70384	0.618412
P4133	4.01319	0.463306	3.63978	0.395461	2.14921	0.363978	2.70134	0.957462
P4134	3.22076	0.439666	3.93716	0.291383	1.4234	0.393716	2.96285	0.549302
P4135	4.23034	0.316871	5.36051	0.371807	3.12894	0.536051	4.73171	0.713182
P4136	3.91375	0.242196	4.54313	0.384729	2.92208	0.454313	3.64232	0.733611
P4137	4.84113	0.35172	6.00823	0.385103	2.79098	0.600823	4.69342	0.687635
P4138	5.3424	0.385045	5.27213	0.424807	2.68399	0.527213	4.56992	0.619235
P4139	3.69767	0.201232	4.82475	0.366616	2.36574	0.482475	3.13251	0.774166
P4140	3.88872	0.401691	4.19073	0.44536	1.75491	0.419073	3.16364	0.522476
Q4141	3.88277	0.358993	3.70775	0.364917	1.89984	0.370775	2.5578	0.731372
Q4142	5.00225	0.402587	4.24697	0.417453	2.30111	0.424697	3.06319	0.575598
Q4143	4.50446	0.374013	4.48677	0.423767	2.57698	0.448677	3.53679	0.575594
Q4144	4.22364	0.529453	3.75671	0.4492	2.47374	0.375671	3.02761	0.634719
Q4145	4.22298	0.400249	5.39967	0.415063	3.18055	0.539967	4.70423	0.578706
Q4146	5.86941	0.64827	4.29317	0.379758	2.84856	0.429317	3.55034	0.807502
Q4147	4.82466	0.457542	5.83809	0.374722	3.29382	0.583809	5.59981	0.682325
Q4148	4.26584	0.276871	5.57676	0.332943	2.41704	0.557676	5.5724	0.80869
Q4150	3.8511	0.451204	5.03839	0.442696	2.45979	0.503839	4.66664	0.54003
R4151	3.75057	0.481956	4.37328	0.393744	1.82272	0.437328	3.49039	0.547152
R4152	4.2345	0.549253	4.10203	0.266549	1.85362	0.410203	3.70946	2.48026
R4153	3.91102	0.183358	3.57481	0.375087	1.91483	0.357481	3.11697	0.725378
R4154	3.89489	0.265642	4.77093	0.459101	2.30643	0.477093	3.81194	0.642504
R4155	4.06482	0.510052	3.71105	0.422409	1.99743	0.371105	2.85068	0.852738
R4157	4.63808	0.37911	4.84001	0.423003	2.68685	0.484001	4.57027	0.570603
R4158	4.63338	0.241573	4.57318	0.450108	2.40652	0.457318	3.74882	0.543152
R4159	4.79861	0.380093	4.89989	0.429892	2.65092	0.489989	4.32368	0.83176
R4160	3.77266	0.200882	4.45818	0.461158	2.84587	0.445818	3.69121	0.629964
S4161	3.69796	0.2615	4.89011	0.387215	2.13057	0.489011	3.48346	0.505712
S4162	3.02309	0.468967	4.83029	0.412981	1.99522	0.483029	3.36271	0.778147
S4163	5.01934	0.469437	6.08685	0.33827	3.56295	0.608685	4.95151	1.05773
S4165	4.00399	0.417028	4.70784	0.493685	2.29765	0.470784	3.07334	0.740904
S4166	3.49154	0.293407	3.37547	0.254132	1.71114	0.337547	2.54808	0.748804
S4167	3.33673	0.308683	4.435	0.395883	1.91617	0.4435	3.36736	0.595666
S4168	4.04713	0.396602	5.38544	0.411746	1.58954	0.538544	4.05739	0.552707
S4169	3.99143	0.257147	4.56874	0.403174	1.69007	0.456874	4.03508	0.690574
S4170	4.23902	0.290183	5.41005	0.512006	2.02967	0.541005	3.73223	0.946412
T4171	3.14219	0.319758	2.73081	0.425068	1.81993	0.273081	2.09019	0.688374
T4172	3.7151	0.34859	3.93065	0.40788	2.36288	0.393065	3.49575	0.899555
T4173	3.53711	0.211985	4.05605	0.386463	2.30152	0.405605	3.49637	0.930647
T4174	3.5444	0.421331	4.97175	0.426236	1.66495	0.497175	5.59364	0.563645
T4175	3.46408	0.42992	4.47369	0.335804	1.60005	0.447369	3.3581	0.518722
T4176	3.81312	0.469487	4.87372	0.804858	2.1471	0.487372	3.75536	0.753772
T4177	3.88735	0.458609	4.44982	0.323155	3.30847	0.444982	3.86553	0.791957
T4178	2.86599	0.411841	4.67026	0.422871	1.90975	0.467026	3.60532	0.520239
W4193	4.12844	0.461828	3.11793	0.688374	1.94101	0.311793	2.43375	0.626104
W4194	3.12764	0.282117	3.90338	0.354813	1.81234	0.390338	2.96635	0.657649
W4195	3.83217	0.264975	4.14698	0.423225	2.08156	0.414698	3.26825	0.430801
W4196	3.49976	0.515516	3.08833	0.450343	1.61993	0.308833	2.51069	0.623531
W4197	3.77627	0.387832	3.73803	0.455052	1.76186	0.373803	2.62832	1.01786
W4198	4.39337	0.274137	3.38046	0.310837	2.27437	0.338046	2.46597	1.02603
W4199	3.2849	0.386798	5.01832	0.389694	1.84137	0.501832	4.6032	0.920737
W4200	3.53546	0.410377	5.35331	0.373909	2.82218	0.535331	4.22919	0.786871
X4201	4.01788	0.485409	3.84881	0.680062	2.30531	0.384881	3.32777	0.719333
X4202	3.51499	0.26772	4.47732	0.35098	1.82399	0.447732	3.00972	0.421151
X4203	4.75987	0.413869	4.7322	0.825792	3.52704	0.47322	4.57887	0.84122
X4204	3.9405	0.283446	4.63037	0.385312	2.58012	0.463037	3.58577	0.398401
X4205	4.03002	0.418765	3.67974	0.396372	2.09591	0.367974	3.62919	1.05507
X4206	4.27701	0.231373	4.03869	0.460455	2.02165	0.403869	3.07223	1.52402
X4207	4.21716	0.377515	4.13934	0.377853	2.91995	0.413934	3.34483	0.719333
X4208	4.0553	0.611299	5.09271	0.348306	2.06445	0.509271	4.06742	0.667421
X4209	4.80273	0.336799	4.91375	0.325927	2.84094	0.491375	4.45835	0.803648
X4210	4.18352	0.472342	5.26567	0.438534	3.23538	0.526567	3.79367	0.599932
Y4211	4.67709	0.739276	3.6412	0.412424	2.30916	0.36412	2.65166	0.652243
Y4212	5.63701	0.251394	5.99109	0.442414	2.83053	0.599109	4.1832	0.529579
Y4213	4.22656	0.262321	4.32261	0.404012	2.44962	0.432261	3.0671	0.679792
Y4214	5.06646	0.302956	5.33949	0.354464	2.38529	0.533949	4.09863	0.77618
Y4215	4.35944	0.505975	5.23226	0.399895	2.77968	0.523226	3.86705	0.603006
Y4216	4.97674	0.317775	5.47332	0.309919	3.30924	0.547332	4.51304	0.670882
Y4217	4.65181	0.411156	5.00491	0.351835	4.33828	0.500491	4.41935	0.703773

## Sheet: Fig.S3
Accessions	iWUE (mmol mol-1)		iWUEIr (mmol mol-1)		iWUEDr (mmol mol-1)		iWUELL (mmol mol-1)		Biomass ratio (FL-DS/CK)
	Mean	s.d.	Mean	s.d.	Mean	s.d.	Mean	s.d.	Mean	s.d.
A4001	48.9868	8.03384	6.48171	0.454656	2.67795	0.167307	48.2163	2.91193	0.776137	0.010786
A4002	51.1941	7.46063	5.41936	0.275041	2.48688	0.198125	55.6023	3.00029	0.810596	0.0214908
A4003	67.2727	8.83556	7.27108	0.267249	2.94519	0.275468	60.5622	2.67236	0.623027	0.0214908
A4004	45.6756	6.50378	5.30931	0.427009	2.16793	0.140123	45.2352	3.14084	0.610364	0.0214908
A4005	52.8383	7.31048	6.33529	0.385045	2.43683	0.17398	51.1178	2.79875	0.56326	0.0226702
A4006	52.8042	8.62934	6.27982	0.492022	2.87645	0.267326	44.0535	3.00443	0.916238	0.0418542
A4007	51.1482	10.2232	5.59905	0.469487	3.40775	0.237108	40.3403	2.89993	0.703024	0.0107601
A4008	57.0851	7.29262	4.30467	0.451204	2.43087	0.247294	44.2469	2.83038	0.905213	0.0576557
A4009	53.6918	8.38314	8.01835	0.463306	2.79438	0.277664	51.6458	2.75871	0.733617	0.0214908
A4010	54.2691	9.50917	5.59005	0.332131	3.16972	0.237701	57.9432	2.47107	0.814109	0.0235658
B4011	52.563	10.6305	5.27056	0.490161	3.5435	0.209556	38.9877	2.94294	0.916276	0.00457343
B4012	48.7651	7.23837	5.81184	0.418765	2.41279	0.212747	44.8434	2.92559	0.833286	0.00436306
B4013	57.0013	10.8135	6.22164	0.42992	3.60451	0.295025	50.9627	2.80489	0.830661	0.0612408
B4014	49.136	8.28627	4.96782	0.260469	2.76209	0.266984	43.8426	2.86146	0.885805	0.0246591
B4015	53.0257	7.89395	5.62291	0.37911	2.63132	0.195478	45.4723	2.81171	0.724501	0.00713299
B4016	47.883	7.41895	5.47203	0.611299	2.47298	0.184069	48.8	2.86805	0.529848	0.0146731
B4017	46.1808	8.65163	5.21387	0.417028	2.88388	0.271111	39.713	2.83512	0.698101	0.0351596
B4018	38.3594	7.75272	3.48884	0.382042	2.58424	0.179967	25.7688	3.19763	0.52995	0.0214908
B4019	41.8722	6.41738	5.16539	0.361243	2.13913	0.203746	35.1008	3.04291	0.500737	0.0533951
B4020	48.2013	7.28206	6.56386	0.504756	2.42735	0.161406	45.6361	2.89887	0.54607	0.0036152
C4021	47.6806	7.44646	4.61233	0.505975	2.48215	0.216123	31.4112	3.14562	0.557308	0.001
C4022	48.5929	8.05058	5.77216	0.26772	2.68353	0.228193	44.7193	2.81422	0.752685	0.0121123
C4023	43.292	7.65926	4.23207	0.446725	2.55309	0.156609	34.9618	3.10028	0.502678	0.00363009
C4024	41.8499	6.73709	3.63922	0.434401	2.2457	0.212098	24.4257	3.31719	0.511671	0.00606305
C4025	34.4949	6.23816	3.7099	0.515516	2.07939	0.152262	28.4693	3.22743	0.433623	0.0214908
C4026	39.452	6.34402	4.08036	0.358993	2.11467	0.158674	31.735	3.10712	0.484327	0.0129286
C4027	51.2123	8.63192	4.69346	0.264975	2.87731	0.234175	44.2598	2.81028	0.699271	0.0161763
C4028	44.3409	6.94668	4.67005	0.458609	2.31556	0.226573	37.3244	3.01948	0.533387	0.0214908
C4029	54.743	8.70592	7.4193	0.290886	2.90197	0.302634	57.6715	2.67341	0.857167	0.0188896
C4030	51.4783	5.72361	3.53806	0.265642	1.90787	0.246825	28.3574	3.07393	0.607264	0.00192258
D4031	45.5371	8.29401	4.6361	0.282117	2.76467	0.215622	42.6622	2.81212	0.731775	0.00195172
D4032	44.2825	6.74369	6.06865	0.287718	2.2479	0.224012	47.6926	2.88245	0.948319	0.0215456
D4033	49.0584	8.2705	4.22774	0.211985	2.75683	0.234884	31.532	3.08867	0.571914	0.035181
D4034	44.4809	8.40072	7.13417	0.228206	2.80024	0.229953	52.3476	2.7382	0.86155	0.0157778
D4035	NA	NA	NA	NA	NA	NA	NA	NA	NA	NA
D4036	44.0098	6.52443	6.43707	0.298607	2.17481	0.154324	46.2296	2.87362	0.537231	0.0255845
D4037	47.0273	8.34325	4.67596	0.242196	2.78108	0.23452	40.382	2.90902	0.590168	0.0226702
D4038	40.7593	7.09494	3.81478	0.262321	2.36498	0.223565	33.4114	3.10126	0.588325	0.015471
D4039	41.3045	5.98408	4.31275	0.376924	1.99469	0.17934	33.1324	3.10495	0.498708	0.0193011
D4040	45.4321	7.81519	4.43489	0.384593	2.60506	0.201916	38.7222	2.92253	0.584772	0.0214908
E4041	36.1869	6.86981	4.32815	0.367521	2.28994	0.173738	32.1021	3.06252	0.527373	0.00745793
E4042	42.0679	7.01459	3.6984	0.319758	2.3382	0.218232	30.2403	3.08054	0.481157	0.00564103
E4043	42.4334	6.66564	4.5837	0.231627	2.22188	0.274944	37.3396	2.98632	0.598374	0.057
E4044	48.5956	6.96265	4.58617	0.469502	2.32088	0.267014	33.4423	3.04145	0.523628	0.0278065
E4045	34.0028	5.88811	4.48226	0.59051	1.9627	0.16291	38.8215	2.86318	0.5419	0.0215
E4046	46.7307	7.45285	4.46002	0.36624	2.48428	0.228627	37.2945	2.96929	0.594436	0.00631061
E4047	41.6122	8.00958	4.58555	0.329098	2.66986	0.197218	40.0189	2.85422	0.76603	0.00392322
E4048	42.804	8.04792	4.05735	0.452739	2.68264	0.178489	30.3053	3.13725	0.457421	0.00568539
E4049	34.4148	6.6457	4.0113	0.423224	2.21523	0.167	30.4049	3.13376	0.470891	0.0372661
E4050	37.2527	6.63887	3.93857	0.503662	2.21296	0.165703	31.8666	3.15384	0.48856	0.00660825
F4051	41.251	5.47344	3.57464	0.562405	1.82448	0.153578	30.7948	3.24254	0.375615	0.0343061
F4052	48.3098	7.4786	5.16166	0.390697	2.49287	0.199629	40.4722	3.02067	0.610154	0.0225635
F4053	44.7057	6.80926	5.83977	0.330468	2.26975	0.193407	45.7891	2.90916	0.819563	0.000586592
F4054	44.3732	6.46536	5.44905	0.312653	2.15512	0.186684	43.1081	3.0147	0.777258	0.0154649
F4055	45.6368	6.27595	4.2064	0.369031	2.09198	0.186326	37.1377	3.11412	0.571751	0.0143203
F4056	39.6276	5.98958	4.44315	0.533935	1.99653	0.160285	34.1785	3.13557	0.532598	0.0167157
F4057	52.1812	7.86535	4.40955	0.548638	2.62178	0.202456	34.0747	3.14591	0.632645	0.00653576
F4058	60.9825	8.54062	6.38561	0.2615	2.84687	0.226246	47.5681	3.04297	0.959377	0.0447292
F4059	51.7776	8.62007	6.17176	0.317775	2.87336	0.229665	50.3906	2.95268	0.406646	0.0028359
F4060	51.2153	8.87472	5.40452	0.379612	2.95824	0.221393	47.7669	2.86264	0.953779	0.0125455
G4061	55.0793	9.97044	5.45762	0.380094	3.32348	0.233409	44.567	2.9366	0.807171	0.00946512
G4062	47.4997	7.4159	4.20528	0.424138	2.47197	0.200266	40.5432	3.06165	0.593571	0.0373633
G4063	46.1734	6.89884	5.54996	0.481956	2.29961	0.183024	42.258	2.93781	0.676929	0.00474182
G4064	40.3448	4.70708	4.95438	0.643312	1.56903	0.165011	40.2051	3.06393	0.565525	0.0125098
G4065	49.8175	8.87632	5.04576	0.414584	2.95877	0.205586	37.4049	3.00894	0.710942	0.0234537
G4066	38.8078	5.71656	4.85069	0.432495	1.90552	0.135588	33.8026	3.14375	0.629286	0.0462
G4067	41.7265	5.63164	6.14062	0.461828	1.87721	0.187903	47.1321	2.83113	0.780701	0.0706422
G4068	48.8054	7.14534	4.38317	0.297261	2.38178	0.214277	39.3375	2.92324	0.718575	0.000802817
G4069	48.742	7.10818	5.60142	0.386782	2.36939	0.165475	62.14	2.8078	0.668837	0.0214908
G4070	45.2949	6.89706	4.757	0.412161	2.29902	0.166923	42.2889	2.99584	0.567165	0.0237921
H4071	45.4866	7.25605	4.08215	0.377515	2.41868	0.167825	32.8313	3.16758	0.658576	0.0211641
H4072	41.5992	7.61383	3.67936	0.295567	2.53794	0.200332	31.0526	3.0983	0.55366	0.0562452
H4073	42.4582	8.35004	4.19068	0.469437	2.78335	0.21176	31.8159	3.10505	0.67393	0.0214908
H4074	37.2982	7.29308	3.90405	0.352892	2.43103	0.18269	28.1711	3.18964	0.658878	0.0103645
H4075	46.6944	6.73121	3.6943	0.231373	2.24374	0.267803	34.6683	3.04838	0.658009	0.0145521
H4076	49.5458	8.24249	5.03623	0.232104	2.7475	0.339909	44.4298	2.80487	0.975714	0.00858725
H4077	47.5184	7.53025	4.35103	0.380093	2.51008	0.266006	35.5455	3.06563	0.605024	0.0267601
H4078	45.0691	7.83761	4.62019	0.457542	2.61254	0.207898	33.282	3.08911	0.55791	0.0612408
H4079	40.3046	7.57632	5.06209	0.277967	2.52544	0.216021	41.8631	2.81724	0.843945	0.00606305
H4080	44.3229	6.78631	4.77587	0.205094	2.2621	0.238618	39.0966	2.8812	0.657386	0.0202237
J4081	46.0426	7.85764	4.39909	0.283865	2.61921	0.229667	33.2622	3.18075	0.694896	0.01515
J4082	50.0393	7.02872	4.92046	0.386798	2.34291	0.18915	35.7032	3.17344	0.626322	0.0199627
J4083	47.5094	7.15851	6.20703	0.272503	2.38617	0.208566	45.7478	2.87099	0.68773	0.0247638
J4084	47.3256	6.29502	4.81513	0.293407	2.09834	0.203778	37.4112	3.05458	0.572326	0.20336
J4085	46.5072	7.32864	5.58738	0.294856	2.44288	0.193552	46.7952	2.91932	0.681954	0.00997531
J4086	NA	NA	NA	NA	NA	NA	NA	NA	NA	NA
J4087	54.749	8.42194	4.93342	0.617015	2.80731	0.260871	46.6779	2.92791	0.620713	0.031
J4088	42.323	7.02875	4.92261	0.349418	2.34292	0.271018	38.6758	3.039	0.744399	0.0342325
J4089	44.631	6.27786	4.45686	0.390118	2.09262	0.201565	32.8091	3.14054	0.633998	0.0188896
J4090	NA	NA	NA	NA	NA	NA	NA	NA	NA	NA
K4091	50.1688	5.39113	4.36122	0.302956	1.79704	0.27392	36.9033	3.07972	0.722132	0.0110443
K4092	45.5123	8.02395	4.61833	0.308683	2.67465	0.166609	35.3315	3.11402	0.611354	0.00893488
K4093	41.7289	7.99755	4.92971	0.610797	2.66585	0.151518	34.9254	3.08941	0.708568	0.0214908
K4094	53.3871	8.80502	4.77142	0.274137	2.93501	0.231354	36.284	3.05277	0.738849	0.0341829
K4096	45.3349	7.15214	4.09387	0.359631	2.38405	0.206823	32.7109	3.118	0.567015	0.0141283
K4097	51.6205	9.30224	7.42077	0.3484	3.10075	0.225751	52.6552	2.69685	0.266585	0.0199927
K4098	62.7932	10.4464	5.96496	0.241573	3.48213	0.398885	49.7185	2.66631	0.746552	0.00460852
K4099	47.5613	8.86129	4.60354	0.439667	2.95376	0.225663	36.6517	3.01499	0.688451	0.0146047
K4100	43.3662	5.85119	5.38127	0.34859	1.9504	0.257522	43.9428	2.72731	0.714766	0.0214908
L4101	46.9045	6.51768	8.12739	0.472342	2.17256	0.166922	73.0428	2.42102	0.586774	0.0041648
L4103	59.5071	8.44625	5.71315	0.251394	2.81542	0.194556	55.4851	2.74671	0.586538	0.00497727
L4104	47.0611	8.32995	5.52735	0.421331	2.77665	0.182228	38.0393	3.1572	0.550244	0.0647099
L4105	52.1407	7.70078	5.17961	0.557689	2.56693	0.196651	41.0001	2.9825	0.629865	0.0411951
L4106	47.8904	6.70326	5.2148	0.344281	2.23442	0.233058	46.626	2.86025	0.665765	0.0475366
L4107	47.2273	7.68119	5.49332	0.35172	2.5604	0.196406	47.6047	2.8834	0.733853	0.0242407
L4108	49.7823	7.49676	5.79425	0.411841	2.49892	0.180917	46.562	2.91963	0.776992	0.11
L4109	53.9801	6.3449	5.20671	0.194297	2.11497	0.266103	44.4504	2.93406	0.523455	0.0128791
L4110	50.5672	7.12946	5.34691	0.335953	2.37649	0.269888	49.8521	2.79964	0.830039	0.00146372
M4111	52.921	8.90538	5.60803	0.238034	2.96846	0.218594	48.0231	2.8031	0.828269	0.0036776
M4112	52.6906	9.52069	5.7667	0.384691	3.17356	0.19714	52.7183	2.68975	0.962548	0.0238676
M4113	42.4738	7.96527	5.58219	0.566308	2.65509	0.191134	44.2611	2.85604	0.757055	0.0214908
M4114	41.888	6.40532	3.93022	0.450158	2.13511	0.150869	38.4964	3.02588	0.473115	0.0204206
M4115	37.7407	5.48147	4.30298	0.551663	1.82716	0.170777	33.55	3.05442	0.386891	0.0178336
M4116	41.1313	6.48057	4.5044	0.483304	2.16019	0.24121	38.5467	2.95601	0.427654	0.00575758
M4117	37.2177	6.25253	4.03703	0.490679	2.08418	0.157514	24.867	3.29306	0.482867	0.0214908
M4118	32.1681	5.91387	3.6879	0.610282	1.97129	0.0976522	26.9422	3.25984	0.409992	0.029529
M4119	37.2956	5.32499	4.37327	0.410377	1.775	0.122134	31.774	3.1209	0.533225	0.0263529
N4121	37.2312	6.09687	4.56257	0.544941	2.03229	0.146656	35.9687	3.04069	0.498673	0.0356
N4122	36.079	5.99685	3.63292	0.513809	1.99895	0.1252	28.4792	3.27566	0.380025	0.0140041
N4123	48.3181	6.36038	4.46791	0.283446	2.12013	0.21036	38.3008	3.05669	0.625596	0.0126667
N4124	42.5735	5.73594	4.35272	0.356572	1.91198	0.174548	33.109	3.15395	0.458131	0.0111774
N4125	45.2185	5.75522	4.69451	0.359374	1.91841	0.215755	40.5036	3.02464	0.740158	0.0233224
N4126	47.5343	7.67685	5.44829	0.25861	2.55895	0.243954	41.8922	2.89815	0.746988	0.0134218
N4127	35.715	6.68109	6.06119	0.366471	2.22703	0.156907	47.0819	2.94568	0.562654	0.021953
N4128	44.0093	6.2619	4.2275	0.357392	2.0873	0.204094	41.8653	2.90308	0.731547	0.0156996
N4129	50.857	7.82405	4.24734	0.183358	2.60802	0.375497	35.0576	2.80044	0.681487	0.013377
N4130	40.1224	8.26538	5.09906	0.291321	2.75513	0.18157	43.577	2.83354	0.478673	0.010387
P4131	46.7833	11.7071	3.10297	0.265729	3.90238	0.092153	28.799	3.17291	0.809055	0.0136439
P4132	42.1929	5.01572	4.77342	0.300426	1.67191	0.159298	37.0384	3.04326	0.566759	0.0214908
P4133	40.1319	5.01052	3.63978	0.387886	1.67017	0.150429	27.0134	3.38783	0.537302	0.0214908
P4134	32.2076	4.04299	3.93716	0.529453	1.34766	0.115536	29.6285	3.24107	0.35585	0.00748993
P4135	42.3034	8.49706	5.36051	0.211674	2.83235	0.217153	47.3171	2.76155	0.782234	0.00713299
P4136	39.1375	5.90645	4.54313	0.415448	1.96882	0.174872	36.4232	3.07502	0.73052	0.0214908
P4137	48.4113	7.12477	6.00823	0.396602	2.37492	0.215346	46.9342	2.82403	0.697744	0.0391389
P4138	53.424	7.44397	5.27213	0.290183	2.48132	0.243732	45.6992	2.88784	0.670998	0.0153365
P4139	36.9767	5.15524	4.82475	0.411156	1.71841	0.148775	31.3251	3.27721	0.591434	0.00351163
P4140	38.8872	4.45052	4.19073	0.459775	1.48351	0.230649	31.6364	3.17634	0.438727	0.01777
Q4141	38.8277	3.57244	3.70775	0.31836	1.19081	0.326271	25.578	3.34533	0.47496	0.020119
Q4142	50.0225	3.56494	4.24697	0.579441	1.18831	0.375161	30.6319	3.19583	0.575276	0.00690625
Q4143	45.0446	7.54706	4.48677	0.607062	2.51569	0.214862	35.3679	3.07808	0.644244	0.0215791
Q4144	42.2364	6.62511	3.75671	0.584501	2.20837	0.214028	30.2761	3.14691	0.618434	0.0214908
Q4145	42.2298	4.51325	5.39967	0.398601	1.50442	0.29518	47.0423	2.72431	0.795138	0.0121124
Q4146	58.6941	6.83217	4.29317	0.374013	2.27739	0.27446	35.5034	3.01489	0.712141	0.0188462
Q4147	48.2466	5.62175	5.83809	0.336799	1.87392	0.441967	55.9981	2.65484	0.823456	0.00513306
Q4148	42.6584	8.63011	5.57676	0.549253	2.8767	0.180824	55.724	2.7388	0.604261	0.05252
Q4149	NA	NA	NA	NA	NA	NA	NA	NA	NA	NA
Q4150	38.511	5.1565	5.03839	0.472958	1.71883	0.179578	46.6664	3.02912	0.614947	0.047875
R4151	37.5057	4.75224	4.37328	0.525293	1.58408	0.135148	34.9039	3.25354	0.455681	0.0363269
R4152	42.345	5.63861	4.10203	0.739473	1.87954	0.165526	37.0946	3.21702	0.463405	0.00836905
R4153	39.1102	5.85406	3.57481	0.451369	1.95135	0.142494	31.1697	3.32756	0.478708	0.0214908
R4154	38.9489	6.61098	4.77093	0.59872	2.20366	0.124932	38.1194	3.13504	0.576607	0.0126591
R4155	40.6482	5.41933	3.71105	0.793596	1.80644	0.140922	28.5068	3.33322	0.499357	0.0117261
R4156	NA	NA	NA	NA	NA	NA	NA	NA	NA	NA
R4157	46.3808	5.67385	4.84001	0.354981	1.89128	0.305971	45.7027	2.84892	0.671712	0.0214908
R4158	46.3338	5.70182	4.57318	0.574071	1.90061	0.202238	37.4882	3.02185	0.60163	0.000923077
R4159	47.9861	6.92765	4.89989	0.429001	2.30922	0.268491	43.2368	2.87294	0.66273	0.0214908
R4160	37.7266	5.32954	4.45818	0.542371	1.77651	0.18589	36.9121	3.0064	0.711467	0.0216917
S4161	36.9796	5.66372	4.89011	0.68434	1.88791	0.135393	34.8346	3.13589	0.532643	0.103857
S4162	30.2309	4.83806	4.83029	0.675644	1.61269	0.132805	33.6271	3.12509	0.498805	0.0175681
S4163	50.1934	5.22475	6.08685	0.387832	1.74158	0.275698	49.5151	2.76379	0.890737	0.026348
S4165	40.0399	7.96459	4.70784	0.588732	2.65486	0.154237	30.7334	3.20283	0.574412	0.0203333
S4166	34.9154	5.01974	3.37547	0.682338	1.67325	0.163457	25.4808	3.28155	0.427785	0.00893488
S4167	33.3673	6.90394	4.435	0.739276	2.30131	0.141563	33.6736	3.07996	0.479042	0.0118538
S4168	40.4713	6.47875	5.38544	0.621495	2.15958	0.135036	40.5739	2.97211	0.397385	0.0157083
S4169	39.9143	5.73902	4.56874	0.64827	1.91301	0.158815	40.3508	2.90089	0.422518	0.0264444
S4170	42.3902	8.1733	5.41005	0.510052	2.72443	0.18819	37.3223	2.97722	0.507417	0.0205263
T4171	31.4219	5.87246	2.73081	0.453918	1.95749	0.11693	20.9019	3.4256	0.454981	0.0214908
T4172	37.151	6.43457	3.93065	0.400249	2.14486	0.190718	34.9575	3.06684	0.590721	0.0133826
T4173	35.3711	5.96282	4.05605	0.298	1.98761	0.215188	34.9637	2.98576	0.575381	0.0734167
T4174	35.444	4.87482	4.97175	0.3107	1.62494	0.180458	55.9364	2.69044	0.416238	7.88991e-05
T4175	34.6408	4.14942	4.47369	0.385106	1.38314	0.189976	33.581	3.16528	0.400012	0.0149899
T4176	38.1312	5.70359	4.87372	0.564533	1.9012	0.146923	37.5536	3.12204	0.536776	0.0105753
T4177	38.8735	7.87793	4.44982	0.485409	2.62598	0.169794	38.6553	2.88645	0.827118	0.00241758
T4178	28.6599	4.93891	4.67026	0.576275	1.6463	0.172743	36.0532	3.0562	0.477438	0.006625
T4179	NA	NA	NA	NA	NA	NA	NA	NA	NA	NA
W4193	41.2844	7.02103	3.11793	0.401691	2.34034	0.213153	24.3375	2.90705	0.485253	0.00740072
W4194	31.2764	6.14124	3.90338	0.417429	2.04708	0.17374	29.6635	3.1492	0.453084	0.00701453
W4195	38.3217	6.33458	4.14698	0.566879	2.11153	0.208607	32.6825	3.07784	0.520389	0.0214908
W4196	34.9976	5.54814	3.08833	0.480468	1.84938	0.110841	25.1069	3.31744	0.404983	0.00146372
W4197	37.7627	7.24675	3.73803	0.55779	2.41558	0.172462	26.2832	3.09775	0.440466	0.0495571
W4198	43.9337	6.77259	3.38046	0.468967	2.25753	0.217265	24.6597	2.83099	0.568593	0.00893488
W4199	32.849	5.24767	5.01832	0.402587	1.74922	0.1902	46.032	2.74537	0.460343	0.05242
W4200	35.3546	7.44616	5.35331	0.37434	2.48205	0.182621	42.2919	2.85224	0.705546	0.0035285
X4201	40.1788	5.82598	3.84881	0.381494	1.94199	0.191273	33.2777	3.0557	0.576327	0.0235422
X4202	35.1499	5.83966	4.47732	0.576219	1.94655	0.152879	30.0972	3.19071	0.455997	0.0476108
X4203	47.5987	7.18775	4.7322	0.201232	2.39592	0.297549	45.7887	2.67317	0.881759	0.0214908
X4204	39.405	7.54211	4.63037	0.253745	2.51404	0.192335	35.8577	2.89198	0.645029	0.014
X4205	40.3002	7.15284	3.67974	0.230493	2.38428	0.238797	36.2919	2.98248	0.523978	0.0211641
X4206	42.7701	6.13776	4.03869	0.371157	2.04592	0.185586	30.7223	3.14726	0.505414	0.0235658
X4207	42.1716	6.71195	4.13934	0.364237	2.23732	0.197874	33.4483	3.05436	0.729987	0.0372661
X4208	40.553	6.37879	5.09271	0.517281	2.12626	0.192091	40.6742	2.96061	0.516111	0.0035285
X4209	48.0273	8.59604	4.91375	0.276871	2.86535	0.25818	44.5835	2.84431	0.710236	0.00687671
X4210	41.8352	7.15437	5.26567	0.451409	2.38479	0.199414	37.9367	3.05074	0.808845	0.00692308
Y4211	46.7709	7.85412	3.6412	0.364308	2.61804	0.225092	26.5166	3.32462	0.57729	0.0215122
Y4212	56.3701	8.68732	5.99109	0.257147	2.89577	0.295907	41.832	2.99035	0.707632	0.0214908
Y4213	42.2656	5.23307	4.32261	0.316871	1.74436	0.306741	30.671	3.19414	0.612405	0.0562424
Y4214	50.6646	1.30225	5.33949	0.200882	NA	NA	40.9863	3.03059	0.596322	0.0214908
Y4215	43.5944	5.91522	5.23226	0.495799	1.97174	0.23948	38.6705	3.05949	0.694921	0.0258537
Y4216	49.7674	7.18893	5.47332	0.413869	2.39631	0.224508	45.1304	2.88701	0.827309	0.00354286
Y4217	46.5181	7.13517	5.00491	0.358687	2.37839	0.153423	44.1935	2.95217	0.584571	0.0214908

## Sheet: Fig. S4E-F
Candidate genes list identified to be associate with the overlapped SNP across the different iWUE traits.
iWUE parameters	Chromosome	MSU Gene ID	start	end	Gene annotation	Literatures
WUE_LL WUE_FL iWUE	Chr3	LOC_Os03g56940	32425650	32426804	app1, putative, expressed	NA
WUE_LL WUE_FL iWUE	Chr3	LOC_Os03g56942	32427425	32427006	hypothetical protein	NA
WUE_LL WUE_FL iWUE	Chr3	LOC_Os03g56944	32428037	32428661	lysine-rich arabinogalactan protein 19 precursor, putative, expressed	NA
WUE_LL WUE_FL iWUE	Chr3	LOC_Os03g56950	32432456	32435261	phytochrome-interacting factor 4, putative, expressed	PIL13 (Pereyra et al., 2023)
WUE_LL WUE_FL iWUE	Chr3	LOC_Os03g56960	32443979	32440882	PPR repeat domain containing protein, putative, expressed	NA
WUE_LL WUE_FL iWUE	Chr3	LOC_Os03g56970	32444365	32448906	actin, putative, expressed	NA
WUE_Ir WUE_LL WUE_FL	Chr2	LOC_Os02g17850	10330693	10333822	TOM2B, putative, expressed	NA
WUE_Ir WUE_LL WUE_FL	Chr2	LOC_Os02g17870	10351706	10354072	microfibrillar-associated protein 1, putative, expressed	NA
WUE_Ir WUE_LL WUE_FL	Chr2	LOC_Os02g17880	10359560	10361069	glycosyl hydrolases family 16, putative, expressed	NA
WUE_Ir WUE_LL WUE_FL	Chr2	LOC_Os02g17900	10363979	10365536	glycosyl hydrolases family 16, putative, expressed	NA
WUE_Ir WUE_LL WUE_FL	Chr2	LOC_Os02g17730	10239688	10240110	BAM2, putative	NA
WUE_Ir WUE_LL WUE_FL	Chr2	LOC_Os02g17760	10261986	10268672	cytochrome P450, putative, expressed	NA
WUE_Ir WUE_LL WUE_FL	Chr2	LOC_Os02g17780	10273718	10283727	ent-kaurene synthase, chloroplast precursor, putative, expressed	NA
WUE_Dr WUE_LL WUE_FL	Chr12	LOC_Os12g37600	23091636	23094141	glycerol-3-phosphate acyltransferase, putative, expressed	qDada12 (Chen et al., 2020)
WUE_Dr WUE_LL WUE_FL	Chr12	LOC_Os12g37610	23096994	23099367	ribosomal protein S6, putative, expressed	NA
WUE_Dr WUE_LL WUE_FL	Chr12	LOC_Os12g37630	23102020	23105182	domain of unknown function family protein, expressed	NA
WUE_Dr WUE_LL WUE_FL	Chr12	LOC_Os12g37640	23106121	23111532	xaa-Pro aminopeptidase, putative, expressed	NA
WUE_Dr WUE_LL WUE_FL	Chr12	LOC_Os12g37650	23115425	23116552	DUF538 domain containing protein, putative, expressed	NA
WUE_Dr WUE_LL WUE_FL	Chr12	LOC_Os12g37660	23118801	23122701	pectinesterase, putative, expressed	NA
WUE_Dr WUE_LL WUE_FL	Chr12	LOC_Os12g37690	23135056	23137352	MYB family transcription factor, putative, expressed	NA
WUE_Dr WUE_LL WUE_FL	Chr12	LOC_Os12g37710	23148278	23157669	PsbP, putative, expressed	PsbP (Nishimura et al., 2016)
WUE_Dr WUE_LL WUE_FL	Chr12	LOC_Os12g37720	23156684	23164663	zinc knuckle family protein, expressed	NA
WUE_Dr WUE_LL WUE_FL	Chr12	LOC_Os12g37740	23167074	23171951	resistance protein LR10, putative, expressed	NA
WUE_Dr WUE_LL WUE_FL	Chr12	LOC_Os12g37760	23182563	23188516	RGH1A, putative, expressed	NA
WUE_FL iWUE	Chr1	LOC_Os01g62060	35912076	35913388	plant-specific domain TIGR01589 family protein, expressed (DGP1)	NA
WUE_FL iWUE	Chr1	LOC_Os01g71140	41169527	41171082	xylanase inhibitor, putative, expressed	NA
WUE_FL iWUE	Chr1	LOC_Os01g71160	41176391	41177823	xylanase inhibitor, putative, expressed	NA
WUE_FL iWUE	Chr1	LOC_Os01g71170	41179433	41180367	classical arabinogalactan protein 26 precursor, putative, expressed	NA
WUE_FL iWUE	Chr1	LOC_Os01g71180	41183800	41186550	pentatricopeptide repeat protein PPR1106-17, putative, expressed	NA
WUE_FL iWUE	Chr1	LOC_Os01g71190	41186974	41188839	photosystem II reaction center PSB28 protein, chloroplast precursor, putative, expressed	Psb28 (Zhao et al., 2024)
WUE_FL iWUE	Chr1	LOC_Os01g71200	41193350	41198976	RNA recognition motif containing protein, putative, expressed	NA
WUE_FL iWUE	Chr1	LOC_Os01g71220	41203847	41208712	zinc finger protein, putative, expressed	NA
WUE_FL iWUE	Chr1	LOC_Os01g71230	41214311	41217069	nascent polypeptide-associated complex subunit alpha-like protein 3, putative, expressed	NA
WUE_FL iWUE	Chr1	LOC_Os01g71240	41220037	41227811	calcium-transporting ATPase, plasma membrane-type, putative, expressed	NA
WUE_Ir WUE_LL	Chr5	LOC_Os05g18860	10957502	10957879	STIGL2 - Stigma-specific Stig1 family protein precursor, putative, expressed	NA
WUE_Ir WUE_LL	Chr5	LOC_Os05g18940	10990918	10991325	STIGL3 - Stigma-specific Stig1 family protein precursor, putative, expressed	NA
WUE_Ir WUE_LL	Chr5	LOC_Os05g18950	11000428	11002159	pentatricopeptide, putative, expressed	NA
WUE_Ir WUE_LL	Chr5	LOC_Os05g19040	11049078	11052426	prefoldin, putative, expressed	NA
WUE_Ir WUE_LL	Chr5	LOC_Os05g16740	9517479	9527704	SHR5-receptor-like kinase, putative, expressed	NA
WUE_Ir WUE_LL	Chr2	LOC_Os02g26810	15734823	15736934	cytochrome P450, putative, expressed	NA
WUE_Ir WUE_LL	Chr2	LOC_Os02g26814	15740124	15742976	UDP-N-acetylglucosamine transferase subunit ALG13, putative, expressed	NA
WUE_Ir WUE_LL	Chr2	LOC_Os02g26840	15759511	15760551	O-acyltransferase, putative, expressed	NA
WUE_Ir WUE_LL	Chr2	LOC_Os02g26850	15762105	15765880	rRNA-processing protein FCF, putative, expressed	RM5521 (Adachi et al., 2019)
WUE_Ir WUE_LL	Chr2	LOC_Os02g26890	15788474	15789994	PPR repeat containing protein, expressed	NA
WUE_Ir WUE_LL	Chr2	LOC_Os02g26940	15821478	15825977	vegetative storage protein, putative, expressed	NA
WUE_LL WUE_FL	Chr12	LOC_Os12g37400	22954069	22959404	MCM7 - Putative minichromosome maintenance MCM complex subunit 7, expressed	NA
WUE_LL WUE_FL	Chr12	LOC_Os12g37410	22967365	22968660	CPuORF5 - conserved peptide uORF-containing transcript, expressed	NA
WUE_LL WUE_FL	Chr12	LOC_Os12g37419	22969387	22972317	cytochrome c oxidase polypeptide Vc, putative, expressed	NA
WUE_LL WUE_FL	Chr12	LOC_Os12g37430	22972922	22976343	PAPA-1-like conserved region family protein, expressed	NA
WUE_LL WUE_FL	Chr12	LOC_Os12g37480	22999868	23000959	invertase/pectin methylesterase inhibitor family protein, putative, expressed	NA
WUE_LL WUE_FL	Chr12	LOC_Os12g37490	23002211	23004263	acetyltransferase, GNAT family, putative, expressed	NA
WUE_LL WUE_FL	Chr12	LOC_Os12g37510	23015819	23017657	UDP-glucoronosyl and UDP-glucosyl transferase domain containing protein, expressed	NA
WUE_LL WUE_FL	Chr12	LOC_Os12g37550	23042111	23045067	PPR repeat domain containing protein, putative, expressed	NA
WUE_LL WUE_FL	Chr12	LOC_Os12g37560	23048705	23053324	phospholipase C, putative, expressed	NA
WUE_LL WUE_FL	Chr3	LOC_Os03g49050	27943411	27948948	possible lysine decarboxylase domain containing protein, expressed	NA
WUE_LL WUE_FL	Chr3	LOC_Os03g49132	27987437	27988867	ZOS3-16 - C2H2 zinc finger protein, expressed	NA
WUE_LL WUE_FL	Chr3	LOC_Os03g49140	27989293	27991227	ABC1 protein At2g40090 precursor, putative, expressed	NA
WUE_LL WUE_FL	Chr3	LOC_Os03g49150	27997815	28001380	yippee zinc-binding protein, putative, expressed	NA
WUE_LL WUE_FL	Chr3	LOC_Os03g49170	28008600	28012204	zinc finger family protein, putative, expressed	NA
WUE_LL WUE_FL	Chr3	LOC_Os03g49180	28014964	28018874	alkaline phytoceramidase, putative, expressed	OsCML4 (Yin et al., 2015; Yamori et al., 2020)
WUE_Dr WUE_FL	Chr5	LOC_Os05g23700	13606399	13607791	DNA-binding storekeeper protein-related, putative, expressed	NA
WUE_Dr WUE_FL	Chr5	LOC_Os05g23720	13610549	13614441	mitochondrial carrier protein, putative, expressed	NA
WUE_Dr WUE_FL	Chr5	LOC_Os05g23740	13621777	13627168	DnaK family protein, putative, expressed	NA
WUE_Dr WUE_FL	Chr5	LOC_Os05g23760	13649305	13649757	latency associated nuclear antigen, putative, expressed	NA
WUE_Dr WUE_FL	Chr12	LOC_Os12g37760	23182563	23188516	RGH1A, putative, expressed	NA
WUE_Dr WUE_FL	Chr12	LOC_Os12g37770	23190714	23195981	RGH1A, putative, expressed	NA
WUE_Dr WUE_FL	Chr12	LOC_Os12g37780	23196484	23200800	tetratricopeptide repeat domain containing protein, expressed	NA

## Sheet: Fig. S4G
Gene annotation analysis on the overlapped genes between the different iWUE related traits.
Type	Term	Description	Count	%	P_Value	OddsRatio	Genes	ListTotal	PopHits	PopTotal	FoldChange	Bonferroni	Benjamini	FDR
GO	GO:0045493	xylan catabolic process;biological_process	6	8.21918	4.59528e-08	64.1874	Os01g0937050,Os01g0937100,Os01g0937200,Os01g0937500,Os01g0937600,Os01g0937800	73	27	23250	70.7763	4.59528e-07	1.34594e-06	4.59528e-07
GO	GO:0030163	protein catabolic process;biological_process	7	9.58904	2.0337e-06	18.2885	Os01g0937000,Os01g0937050,Os01g0937100,Os01g0937200,Os01g0937500,Os01g0937600,Os01g0937800	73	115	23250	19.3865	2.0337e-05	2.7548e-05	9.40535e-06
GO	GO:0004190	aspartic-type endopeptidase activity;molecular_function	7	9.58904	2.82161e-06	17.234	Os01g0937000,Os01g0937050,Os01g0937100,Os01g0937200,Os01g0937500,Os01g0937600,Os01g0937800	73	122	23250	18.2742	2.82161e-05	2.7548e-05	9.40535e-06
GO	GO:0016798	hydrolase activity, acting on glycosyl bonds;molecular_function	7	9.58904	0.000710961	6.10744	Os01g0937050,Os01g0937100,Os01g0937200,Os01g0937500,Os01g0937600,Os01g0937800,Os02g0280200	73	341	23250	6.53798	0.00710961	0.00520596	0.0017774
GO	GO:0006508	proteolysis;biological_process	8	10.9589	0.00166205	4.43649	Os01g0937000,Os01g0937050,Os01g0937100,Os01g0937200,Os01g0937500,Os01g0937600,Os03g56950,Os12g0563500	73	551	23250	4.62422	0.0166205	0.00973618	0.0033241

## Sheet: Fig. S5C
Replications	Leave	Root	Shoot	Flower	Seeds
rep.1	1.0525	0.46653	0.5252	0.215542	0.14524
rep.2	1.2525	0.256523	0.35524	0.145524	0.16352
rep.3	0.893525	0.145652	0.624234	0.0924532	0.254253
Mean	1.06617	0.289568	0.501558	0.151173	0.187671
s.d.	0.179878	0.162971	0.136047	0.0617385	0.0583816

## Sheet: Fig. S5D
Gene expression	Days after germination (d)
	T4178			A4003
Days	Mean	s.d.	n	Mean	s.d.	n
5	0.3454	0.05652	3	0.256542	0.0142542	3
10	0.456224	0.076535	3	0.35524	0.056242	3
30	0.73553	0.096335	3	0.634542	0.066245	3
60	0.96353	0.156542	3	0.62424	0.07542	3
80	0.685635	0.08245	3	0.542442	0.057253	3

## Sheet: Fig. S6
Extended Data Fig. 6A
ABA treatment
Gene expression	0μM	1μM	10μM	100μM
rep.1	1.04524	1.24524	1.45252	3.52452
rep.2	0.9435	1.3252	1.67345	2.55244
rep.3	0.896354	1.24523	1.7352	4.52342
Mean	0.961698	1.27189	1.62039	3.53346
s.d.	0.0760929	0.0461678	0.14862	0.985523
Extended Data Fig. 6B
Circadian rhythm
Replications	00:00:00	04:00:00	08:00:00	12:00:00	16:00:00	20:00:00
rep.1	1.0524	0.87534	0.574563	0.25624	0.24235	0.564532
rep.2	0.9465	0.946745	0.7853	0.145523	0.45242	0.6642
rep.3	0.89653	0.789465	0.356357	0.252343	0.356343	0.64243
Mean	0.965143	0.870517	0.572073	0.218036	0.350371	0.623721
s.d.	0.0795899	0.0787506	0.214483	0.0628276	0.105162	0.0524019

## Sheet: Fig. S8C-E
iWUEFL (mmol mol-1)
Replication	FL-DS		CK
	WYG7	ospil13	WYG7	ospil13
rep.1	36.2452	26.8707	39.5353	29.6664
rep.2	39.242	31.3195	40.6435	31.5343
rep.3	35.753	32.8823	40.6453	28.5354
rep.4	36.643	32.124	36.5434	30.8535
rep.5	33.7354	28.2263	39.5355	29.5366
Mean	36.3237	30.2846	39.3806	30.0252
s.d.	1.97797	2.60259	1.68018	1.178
Tiller number
Replication	FL-DS		CK
	WYG7	ospil13	WYG7	ospil13
rep.1	12.643	8.953	21.5242	17.3553
rep.2	15.4524	9.5635	19.6353	19.5356
rep.3	14.3635	11.5635	18.5252	20.6553
rep.4	13.6453	12.5422	17.5353	19.6464
rep.5	11.642	10.643	16.734	18
Mean	13.5492	10.6531	18.7908	19.0385
s.d.	1.47928	1.45563	1.87496	1.33627
Yield per plant (g)
Replication	FL-DS		CK
	WYG7	ospil13	WYG7	ospil13
rep.1	18.4564	15.7353	23.6453	24.5245
rep.2	17.8554	17.355	21.7354	23.5453
rep.3	18.564	16.3565	25.6353	25.3544
rep.4	17.5365	17.5356	25.3563	21.6353
rep.5	18.3563	16.4564	25.2452	20.6353
Mean	18.1537	16.6878	24.3235	23.139
s.d.	0.439009	0.747418	1.64281	1.96991

## Sheet: Fig. S9A-E
Traits	tcl (min)		A (mmol m-2s-1)		SPAD records		Tiller number		Yield per plant (g)
	WYG7	PIL13v3m	WYG7	PIL13v3m	WYG7	PIL13v3m	WYG7	PIL13v3m	WYG7	PIL13v3m
rep.1	4.9136	4.56756	20.25	15.666	36.8333	29.2667	12	12	18.566	14.409
rep.2	5.30257	5.28383	17.7215	20.4135	35.2333	42.7333	13	16	11.707	10.303
rep.3	4.7883	5.28042	15.639	13.9995	39.6667	32.5667	15	15	10.974	8.1608
rep.4	4.61808	5.11482	21.543	22.9995	37.5667	33.0667	15	9	15.739	13.356
rep.5	3.83594	5.70851	22.053	13.032	38.0667	34.6667	20	8	19.15	11.936
rep.6	4.18722	5.36918	18.3495	12.8025	36.6	30.4667	13	11	18.936	17.66
rep.7	4.82013	5.42691	19.446	10.338	36.4	31.4	19	16	16.814	11.08
rep.8	4.76806	5.2563	24.6855	16.6845	47.3667	31.0333	18	16	21.512	16.405
rep.9	4.85929	4.87651	26.2215	12.963	33.0333	39.9	16	15	15.411	11.191
rep.10	4.3292	5.70013	20.6033	17.5045	40.9667	31.2667	19	13	10.738	12.956
Mean	4.64224	5.25842	20.6512	15.6403	38.1733	33.6367	16	13.1	15.9547	12.7457
s.d.	0.419168	0.346931	3.17425	3.86348	3.90738	4.35956	2.86744	2.99815	3.77043	2.85889

## Sheet: Fig. S10
Replications	tcl (min)				A (mmol m-2s-1)				SPAD records				Tiller number				Yield per plant (g)
	WYG7	OsPIL13-OE1	OsPIL13-OE2	OsPIL13-OE3	WYG7	OsPIL13-OE1	OsPIL13-OE2	OsPIL13-OE3	WYG7	OsPIL13-OE1	OsPIL13-OE2	OsPIL13-OE3	WYG7	OsPIL13-OE1	OsPIL13-OE2	OsPIL13-OE3	WYG7	OsPIL13-OE1	OsPIL13-OE2	OsPIL13-OE3
rep.1	4.88412	2.96891	3.74545	3.4166	13.4996	18.4996	16.1228	18.4443	36.8333	34.2667	35.8	47.5333	12	16	15	23.6667	18.5659	18.4087	15.6768	20.704
rep.2	5.27075	2.13449	4.83013	3.16973	18.481	15.4139	13.6421	21.6092	35.2333	47.7333	38.0333	48	13	20.3333	16.6667	18	11.7068	22.3028	23.8411	19.3313
rep.3	4.75957	3.43228	3.30922	3.70508	10.4264	12.2325	17.6936	17.3332	39.6667	37.5667	42.2	48.4333	14.6667	18.6667	23	24	10.9742	12.1608	15.7392	28.4567
rep.4	3.59637	3.32463	3.02637	3.13069	14.3623	12.964	21.8942	23.3331	36.6333	38.0667	44.2333	43.1	14.6667	13.3333	14.3333	15	13.9526	17.3558	19.1499	17.0077
rep.5	4.80693	3.71053	2.68195	3.90194	14.7016	16.4567	15.3911	16.6876	35.7333	39.6667	41.8667	34.8333	15.6667	19.3333	14.6667	15.3333	14.671	22.1481	18.9361	20.2267
rep.6	4.9573	3.48997	3.57564	4.96666	14.5196	17.4809	15.718	16.5354	36.6	35.4667	36.4	45.0333	11	17.6667	19.6667	17.3333	12.3939	17.6056	17.66	19.319
rep.7	4.79121	3.52749	3.57307	4.76001	11.2992	16.3879	14.4716	14.8917	36.4	33.8667	36.0333	41.7667	13	14.3333	20	22.3333	16.8143	22.0797	15.3378	19.3112
rep.8	NA	NA	NA	NA	15.0686	16.6475	14.8236	23.5083	47.3667	41.7667	44.9	43.9333	11.3333	17.6667	20	22.6667	21.5118	20.4054	15.5988	20.1771
rep.9	NA	NA	NA	NA	10.7582	18.3108	20.5351	22.004	33.0333	39	37.9	46.1	16	19.3333	16.6667	25	15.4108	15.1912	22.6681	26.3117
rep.10	NA	NA	NA	NA	7.06892	14.0478	16.4382	13.0031	40.9667	36.2667	41.1667	35.2333	19	16.6667	19.6667	25	10.7384	16.9562	19.4496	22.6934
Mean	4.72375	3.2269	3.53455	3.86439	13.0185	15.8442	16.673	18.735	37.8467	38.3667	39.8533	43.3967	14.0333	17.3333	17.9667	20.8333	14.674	18.4614	18.4057	21.3539
s.d.	0.5265	0.53309	0.678495	0.737711	3.18584	2.15723	2.658	3.67545	4.00399	4.10955	3.4321	4.90647	2.46682	2.26623	2.89934	3.98531	3.50757	3.33057	3.01921	3.51498

[truncated: 15 more sheets: Fig. S11, Fig. S12, Fig. S15A, Fig. S15B, Fig. S15C-D, Fig. S16B, Fig. S16C, Fig. S16D, Fig. S16E-F, Fig. S17A, Fig. S17B-D, Fig. S18B-E, Fig. S19, Fig. S20, Fig. S21]
