# Supplementary material for: The phytochrome-interacting factor PIL13 enhances water use efficiency under fluctuating light and drought resilience in rice and soybean
Source: Commun Biol. 2025 Aug 26;8:1286. doi: 10.1038/s42003-025-08605-8 (PMC12381223; doi:10.1038/s42003-025-08605-8)
Supplement: Supplementary file 5 — Supplementary Data 3 [file 42003_2025_8605_MOESM5_ESM.xlsx]

## Sheet: Sheet1
Supplementary Data 1. All variations of OsPIL13 in 217 Minicore accessions identified by re-sequencing based on PCR amplification. A4001 to Y4216 represents the accession number of Minicore collection.
to ATG (-bp)	-2449	-2191	-2142	-2026	-2017	-1819	-1818	-1716	-1666	-1609	-1539	-1497	-1494	-1293	-1075	-1064	-1032	-1003	-991	-980	-976	-967	-955	-942	-928	-889	-888	-887	-816	-779	-453	-234	-148	-69	123	178	222	223	224	252	296	401	500	502	629	732	1187	1352	1593
SNP	3m32430702	3m32430960	3m32431009	3m32431125	3m32431134	3m32431332	3m32431333	3m32431435	3m32431485	3m32431542	3m32431612	3m32431654	3m32431657	3m32431858	3m32432076	3m32432087	3m32432119	3m32432148	3m32432160	3m32432171	3m32432175	3m32432184	3m32432196	3m32432209	3m32432223	3m32432262	3m32432263	3m32432264	3m32432335	3m32432372	3m32432698	3m32432917	3m32433003	3m32433082	3m32433274	3m32433329	3m32433373	3m32433374	3m32433375	3m32433403	3m32433447	3m32433552	3m32433651	3m32433653	3m32433780	3m32433883	3m32434338	3m32434503	3m32434744
X4202	C	GT	T	C	G	T	A	A	G	GA	G	A	GAA	G	G	T	T	G	G	G	G	G	T	G	G	A	C	A	G	T	G	AT	T	C	G	C	G	G	C	C	C	C	C	G	G	CT	C	G	G
F4057	C	GT	T	C	G	T	A	A	G	GA	G	A	GAA	G	G	T	T	G	G	G	G	G	T	G	G	A	C	A	G	T	G	AT	T	C	G	C	G	G	C	C	C	C	C	G	G	CT	C	G	G
H4074	C	GT	T	C	G	T	A	A	G	GA	G	A	GAA	G	G	T	T	G	G	G	G	G	T	G	G	A	C	A	G	T	G	AT	T	C	G	C	G	G	C	C	C	C	C	G	G	CT	C	G	G
D4034	C	GT	T	C	G	T	A	A	G	GA	G	A	GAA	G	G	T	T	G	G	G	G	G	T	G	G	A	C	A	G	T	G	AT	T	C	G	C	G	G	C	C	C	C	C	G	G	CT	C	G	G
N4127	C	GT	T	G	G	T	A	A	T	GA	G	G	GAA	G	G	T	C	G	G	G	G	G	T	G	G	A	C	A	G	T	G	AT	T	C	C	C	G	G	C	C	C	C	C	G	C	CT	C	G	G
W4197	C	GT	T	G	G	T	A	A	T	GA	G	G	GAA	G	A	A	C	A	A	A	A	A	C	G	G	A	C	A	G	T	G	AT	T	C	C	C	G	G	C	C	C	C	C	G	C	CT	C	G	G
L4110	A	GTT	C	C	G	A	G	A	G	GAA	A	A	G	C	G	T	T	G	G	G	G	G	T	G	G	A	C	A	G	T	G	AT	T	C	G	C	G	G	C	C	C	C	C	G	G	CT	C	G	G
A4002	A	GTT	C	C	G	A	G	A	G	GAA	A	A	G	C	G	T	T	G	G	G	G	G	T	G	G	A	C	A	G	T	G	AT	T	C	G	C	G	G	C	C	C	C	C	G	G	CT	C	G	G
R4151	C	GT	T	G	A	T	A	G	T	GA	G	G	GAA	G	A	A	C	A	A	A	A	A	C	A	A	C	T	A	A	C	C	A	G	CT	C	T	T	C	T	T	G	T	T	A	C	CTT	A	C	T
G4065	A	GTT	C	C	G	A	G	A	G	GAA	A	A	G	C	G	T	T	G	G	G	G	G	T	G	G	A	C	A	G	T	G	AT	T	C	G	C	G	G	C	C	C	C	C	G	G	CT	C	G	G
X4204	C	GT	T	C	G	T	A	A	G	GA	G	A	GAA	G	G	T	T	G	G	G	G	G	T	G	G	A	C	A	G	T	G	AT	T	C	G	C	G	G	C	C	C	C	C	G	G	CT	C	G	G
A4010	A	GTT	C	C	G	A	G	A	G	GAA	A	A	G	C	G	T	T	G	G	G	G	G	T	G	G	A	C	A	G	T	G	AT	T	C	G	C	G	G	C	C	C	C	C	G	G	CT	C	G	G
G4066	A	GTT	C	C	G	A	G	A	G	GA	A	A	GAA	G	G	T	T	G	G	G	G	G	T	G	G	A	C	A	G	T	G	AT	T	C	G	C	G	G	C	C	C	C	C	G	G	CT	C	G	G
M4117	A	GTT	C	C	G	A	G	A	G	GAA	A	A	G	C	G	T	T	G	G	G	G	G	T	G	G	A	C	A	G	T	G	AT	T	C	G	C	G	G	C	C	C	C	C	G	G	CT	C	G	G
S4161	C	GT	T	G	A	T	A	G	T	GA	G	G	GAA	G	A	A	C	A	A	A	A	A	C	A	A	C	T	A	A	C	C	A	G	CT	C	T	T	C	T	T	G	T	T	A	C	CTT	A	C	T
F4051	C	GT	T	C	G	T	A	A	G	GA	G	A	GAA	G	G	T	T	G	G	G	G	G	T	G	G	A	C	A	G	T	G	AT	T	C	G	C	G	G	C	C	C	C	C	G	G	CT	C	G	G
M4118	C	GT	T	C	G	T	A	A	G	GA	G	A	GAA	G	G	T	T	G	G	G	G	G	T	G	G	A	C	A	G	T	G	AT	T	C	G	C	G	G	C	C	C	C	C	G	G	CT	C	G	G
G4062	C	GT	T	G	G	T	A	A	T	GA	G	G	GAA	G	G	T	C	G	G	G	G	G	T	G	G	A	C	A	G	T	G	AT	T	C	C	C	G	G	C	C	C	C	C	G	C	CT	C	G	G
L4105	C	GT	T	C	G	T	A	A	G	GA	G	A	GAA	G	G	T	T	G	G	G	G	G	T	G	G	A	C	A	G	T	G	AT	T	C	G	C	G	G	C	C	C	C	C	G	G	CT	C	G	G
H4076	C	GT	T	C	G	T	A	A	G	GA	G	A	GAA	G	G	T	T	G	G	G	G	G	T	G	G	A	C	A	G	T	G	AT	T	C	G	C	G	G	C	C	C	C	C	G	G	CT	C	G	G
N4121	A	GTT	C	C	G	A	G	A	G	GAA	A	A	G	C	G	T	T	G	G	G	G	G	T	G	G	A	C	A	G	T	G	AT	T	C	G	C	G	G	C	C	C	C	C	G	G	CT	C	G	G
M4112	C	GT	T	C	G	T	A	A	G	GA	G	A	GAA	G	G	T	T	G	G	G	G	G	T	G	G	A	C	A	G	T	G	AT	T	C	G	C	G	G	C	C	C	C	C	G	G	CT	C	G	G
R4154	A	GTT	C	C	G	A	G	A	G	GAA	A	A	G	C	G	T	T	G	G	G	G	G	T	G	G	A	C	A	G	T	G	AT	T	C	G	C	G	G	C	C	C	C	C	G	G	CT	C	G	G
F4055	C	GT	T	C	G	T	A	A	G	GA	G	A	GAA	G	G	T	T	G	G	G	G	G	T	G	G	A	C	A	G	T	G	AT	T	C	G	C	G	G	C	C	C	C	C	G	G	CT	C	G	G
W4194	A	GT	C	C	G	T	A	A	G	GA	G	A	GAA	C	G	T	T	G	G	G	G	G	T	G	G	A	C	A	G	T	G	AT	T	C	G	C	G	G	C	C	C	C	C	G	G	CT	C	G	G
M4119	C	GT	T	C	G	T	A	A	G	GA	G	A	GAA	G	G	T	T	G	G	G	G	G	T	G	G	A	C	A	G	T	G	AT	T	C	G	C	G	G	C	C	C	C	C	G	G	CT	C	G	G
X4203	A	GTT	C	C	G	A	G	A	G	GAA	A	A	GAA	C	G	T	T	G	G	G	G	G	T	G	G	A	C	A	G	T	G	AT	T	C	G	C	G	G	C	C	C	C	C	G	G	CT	C	G	G
N4129	C	GT	T	C	G	T	A	A	G	GA	G	A	GAA	G	G	T	T	G	G	G	G	G	T	G	G	A	C	A	G	T	G	AT	T	C	G	C	G	G	C	C	C	C	C	G	G	CT	C	G	G
D4037	C	GT	T	C	G	T	A	A	G	GA	G	A	GAA	G	G	T	T	G	G	G	G	G	T	G	G	A	C	A	G	T	G	AT	T	C	G	C	G	G	C	C	C	C	C	G	G	CT	C	G	G
E4045	C	GT	T	C	G	T	A	A	G	GA	G	A	GAA	G	G	T	T	G	G	G	G	G	T	G	G	A	C	A	G	T	G	AT	T	C	G	C	G	G	C	C	C	C	C	G	G	CT	C	G	G
T4172	C	GT	T	G	A	T	A	G	T	GAA	G	G	GAA	G	A	A	C	A	A	A	A	A	C	A	A	C	T	A	A	C	C	A	G	CT	C	T	T	C	T	T	G	T	T	A	C	CTT	A	C	T
P4134	C	GT	T	G	A	T	A	G	T	GA	G	G	GAA	G	A	A	C	A	A	A	A	A	C	A	A	C	T	A	A	C	C	A	G	CT	C	C	G	G	C	C	C	C	C	G	C	CTT	A	C	T
H4075	C	GT	T	C	G	T	A	A	G	GA	G	A	GAA	G	G	T	T	G	G	G	G	G	T	G	G	A	C	A	G	T	G	AT	T	C	G	C	G	G	C	C	C	C	C	G	G	CT	C	G	G
Q4146	A	GTT	C	C	G	A	G	A	G	GAA	A	A	GAA	C	G	T	T	G	G	G	G	G	T	G	G	A	C	A	G	T	G	AT	T	C	G	C	G	G	C	C	C	C	C	G	G	CT	C	G	G
Q4144	C	GT	T	C	G	T	A	A	G	GA	G	A	GAA	G	G	T	T	G	G	G	G	G	T	G	G	A	C	A	G	T	G	AT	T	C	G	C	G	G	C	C	C	C	C	G	G	CT	C	G	G
F4059	C	GT	T	G	A	T	A	G	T	GA	G	G	GAA	G	A	T	C	G	G	G	G	G	T	A	A	C	T	A	A	C	C	A	G	CT	C	T	T	C	T	T	G	T	T	A	C	CTT	A	C	T
P4135	A	GTT	C	C	G	A	G	A	G	GA	A	A	G	C	G	T	T	G	G	G	G	G	T	G	G	A	C	A	G	T	G	AT	T	C	G	C	G	G	C	C	C	C	C	G	G	CT	C	G	G
D4040	C	GT	T	C	G	T	A	A	G	GA	G	A	GAA	G	G	T	T	G	G	G	G	G	T	G	G	A	C	A	G	T	G	AT	T	C	G	C	G	G	C	C	C	C	C	G	G	CT	C	G	G
R4153	C	GT	T	C	A	T	A	G	T	GA	G	G	GAA	G	A	A	C	A	A	A	A	A	C	A	A	A	C	A	G	T	G	AT	G	CT	C	T	T	C	T	T	G	T	T	A	C	CTT	A	C	T
B4019	C	GT	T	G	A	T	A	G	T	GA	G	G	GAA	G	A	A	C	A	A	A	A	A	C	A	A	A	C	A	G	T	G	AT	G	CT	C	T	T	C	T	T	G	T	T	A	C	CTT	A	C	G
W4196	C	GT	T	C	G	T	A	A	G	GA	G	A	GAA	G	G	T	T	G	G	G	G	G	T	G	G	A	C	A	G	T	G	AT	T	C	G	C	G	G	C	C	C	C	C	G	G	CT	C	G	G
N4124	C	GT	T	G	A	T	A	G	T	GA	G	G	GAA	G	A	A	C	A	A	A	A	A	C	A	A	A	C	A	G	T	G	AT	G	CT	C	T	T	C	T	T	G	T	T	A	C	CTT	A	C	T
Y4211	C	GT	T	C	G	T	A	A	G	GA	G	A	GAA	G	G	T	T	G	G	G	G	G	T	G	G	A	C	A	G	T	G	AT	T	C	G	C	G	G	C	C	C	C	C	G	G	CT	C	G	G
T4178	C	GT	T	G	A	T	A	G	T	GA	G	G	GAA	G	A	A	C	A	A	A	A	A	C	A	A	C	T	A	A	C	C	A	G	CT	C	T	T	C	T	T	G	T	T	A	C	CTT	A	C	T
H4079	C	GT	T	C	G	T	A	A	G	GA	G	A	GAA	G	G	T	T	G	G	G	G	G	T	G	G	A	C	A	G	T	G	AT	T	C	G	C	G	G	C	C	C	C	C	G	G	CT	C	G	G
Q4142	C	GT	T	C	G	T	A	A	G	GA	G	A	GAA	G	G	T	T	G	G	G	G	G	T	G	G	A	C	A	G	T	G	AT	T	C	G	C	G	G	C	C	C	C	C	G	G	CT	C	G	G
K4096	A	GTT	C	C	G	A	G	A	G	GAA	A	A	G	C	G	T	T	G	G	G	G	G	T	G	G	A	C	A	G	T	G	AT	T	C	G	C	G	G	C	C	C	C	C	G	G	CT	C	G	G
M4115	C	GT	T	C	G	T	A	A	G	GA	G	A	GAA	G	G	T	T	G	G	G	G	G	T	G	G	A	C	A	G	T	G	AT	T	C	G	C	G	G	C	C	C	C	C	G	G	CT	C	G	G
Y4215	A	GTT	C	C	G	A	G	A	G	GAA	A	A	G	C	G	T	T	G	G	G	G	G	T	G	G	A	C	A	G	T	G	AT	T	C	G	C	G	G	C	C	C	C	C	G	G	CT	C	G	G
F4052	A	GTT	C	C	G	A	G	A	G	GA	A	A	GAA	G	G	T	T	G	G	G	G	G	T	G	G	A	C	A	G	T	G	AT	T	C	G	C	G	G	C	C	C	C	C	G	G	CT	C	G	G
G4061	C	GT	T	C	G	T	A	A	G	GA	G	A	GAA	G	G	T	T	G	G	G	G	G	T	G	G	A	C	A	G	T	G	AT	T	C	G	C	G	G	C	C	C	C	C	G	G	CT	C	G	G
K4097	C	GT	T	G	A	T	A	G	T	GA	G	G	GAA	G	A	A	C	A	A	A	A	A	C	A	A	C	T	A	A	C	C	A	G	CT	C	T	T	C	T	T	G	T	T	A	C	CTT	A	C	T
E4047	A	GTT	C	C	G	A	G	A	G	GA	A	A	GAA	G	G	T	T	G	G	G	G	G	T	G	G	A	C	A	G	T	G	AT	T	C	G	C	G	G	C	C	C	C	C	G	G	CT	C	G	G
L4106	C	GT	T	G	A	T	A	G	T	GA	G	G	GAA	G	A	A	C	A	A	A	A	A	C	A	A	C	T	A	A	C	C	A	G	C	C	T	T	C	T	T	G	T	T	A	C	CT	C	G	T
B4014	A	GTT	C	C	G	A	G	A	G	GA	A	A	GAA	G	G	T	T	G	G	G	G	G	T	G	G	A	C	A	G	T	G	AT	T	C	G	C	G	G	C	C	C	C	C	G	G	CT	C	G	G
E4043	A	GTT	C	C	G	A	G	A	G	GA	A	A	GAA	G	G	T	T	G	G	G	G	G	T	G	G	A	C	A	G	T	G	AT	T	C	G	C	G	G	C	C	C	C	C	G	G	CT	C	G	G
J4087	A	GTT	C	C	G	T	A	A	G	GAA	A	A	G	C	G	T	T	G	G	G	G	G	T	G	G	A	C	A	G	T	G	AT	T	C	G	C	G	G	C	C	C	C	C	G	G	CT	C	G	G
R4155	C	GT	T	G	A	T	A	G	T	GA	G	G	GAA	G	A	A	C	A	A	A	A	A	C	A	A	C	T	A	A	C	C	A	G	C	C	C	G	G	C	C	C	C	C	G	C	CT	C	G	T
X4210	C	GT	T	C	G	T	A	A	G	GA	G	A	GAA	G	G	T	T	G	G	G	G	G	T	G	G	A	C	A	G	T	G	AT	T	C	G	C	G	G	C	C	C	C	C	G	G	CT	C	G	G
J4088	A	GTT	C	C	G	A	G	A	G	GAA	A	A	G	C	G	T	T	G	G	G	G	G	T	G	G	A	C	A	G	T	G	AT	T	C	G	C	G	G	C	C	C	C	C	G	G	CT	C	G	G
P4140	A	GTT	C	C	G	A	G	A	G	GAA	A	A	G	C	G	T	T	G	G	G	G	G	T	G	G	A	C	A	G	T	G	AT	T	C	G	C	G	G	C	C	C	C	C	G	G	CT	C	G	G
E4050	A	GTT	T	C	G	A	G	A	G	GAA	A	A	G	C	G	T	T	G	G	G	G	G	T	G	G	A	C	A	G	T	G	AT	T	C	G	C	G	G	C	C	C	C	C	G	G	CT	C	G	G
S4165	C	GT	T	C	G	T	A	A	G	GA	G	A	GAA	G	G	T	T	G	G	G	G	G	T	G	G	A	C	A	G	T	G	AT	T	C	G	C	G	G	C	C	C	C	C	G	G	CT	C	G	G
M4113	C	GT	T	C	G	T	A	A	G	GA	G	A	GAA	G	G	T	T	G	G	G	G	G	T	G	G	A	C	A	G	T	G	AT	T	C	G	C	G	G	C	C	C	C	C	G	G	CT	C	G	G
C4024	C	GT	T	G	A	T	A	G	T	GAA	G	G	GAA	G	A	A	C	A	A	A	A	A	C	A	A	A	C	A	G	T	G	AT	G	C	C	C	G	G	C	C	C	C	C	G	C	CT	C	G	T
X4201	C	GT	T	C	G	T	A	A	G	GA	G	A	GAA	G	G	T	T	G	G	G	G	G	T	G	G	A	C	A	G	T	G	AT	T	C	G	C	G	G	C	C	C	C	C	G	G	CT	C	G	G
E4049	C	GT	T	C	G	T	A	A	G	GA	G	A	GAA	G	G	T	T	G	G	G	G	G	T	G	G	A	C	A	G	T	G	AT	T	C	G	C	G	G	C	C	C	C	C	G	G	CT	C	G	G
H4080	A	GTT	T	C	G	A	G	A	G	GAA	A	A	G	C	G	T	T	G	G	G	G	G	T	G	G	A	C	A	G	T	G	AT	T	C	G	C	G	G	C	C	C	C	C	G	G	CT	C	G	G
Q4141	C	GT	T	G	G	T	A	A	T	GA	G	G	GAA	G	G	T	C	G	G	G	G	G	T	G	G	A	C	A	G	T	G	AT	T	C	C	C	G	G	C	C	C	C	C	G	C	CT	C	G	G
F4060	C	GT	T	G	G	T	A	A	T	GA	G	G	GAA	G	G	T	C	G	G	G	G	G	T	G	G	A	C	A	G	T	G	AT	T	C	C	C	G	G	C	C	C	C	C	G	C	CT	C	G	G
E4048	C	GT	T	C	G	T	A	A	G	GA	G	A	GAA	G	G	T	T	G	G	G	G	G	T	G	G	A	C	A	G	T	G	AT	T	C	G	C	G	G	C	C	C	C	C	G	G	CT	C	G	G
L4109	C	GT	T	G	A	T	A	G	T	GA	G	G	GAA	G	A	T	C	G	G	G	G	G	T	A	A	C	T	A	A	C	C	A	G	C	C	C	G	G	C	C	C	C	C	G	C	CT	C	G	T
C4029	C	GT	T	G	A	T	A	G	T	GA	G	G	GAA	G	A	T	C	G	G	G	G	G	T	A	A	C	T	A	A	C	C	A	G	C	C	C	G	G	C	C	C	C	C	G	C	CT	C	G	T
N4126	C	GT	T	G	G	T	A	A	T	GA	G	G	GAA	G	G	T	C	G	G	G	G	G	T	G	G	A	C	A	G	T	G	AT	T	C	C	C	G	G	C	C	C	C	C	G	C	CT	C	G	G
N4130	A	GTT	T	C	G	A	G	A	G	GAA	A	A	G	C	G	T	T	G	G	G	G	G	T	G	G	A	C	A	G	T	G	AT	T	C	G	C	G	G	C	C	C	C	C	G	G	CT	C	G	G
M4111	C	GT	T	G	A	T	A	G	T	GA	G	G	GAA	G	A	T	C	G	G	G	G	G	T	A	A	C	T	A	A	C	C	A	G	C	C	C	G	G	C	C	C	C	C	G	C	CTT	A	C	T
R4159	C	GT	T	G	A	T	A	G	T	GA	G	G	GAA	G	A	T	C	G	G	G	G	G	T	A	A	C	T	A	A	C	C	A	G	CT	C	C	G	G	C	C	C	C	C	G	C	CTT	A	C	T
W4195	C	GT	T	G	G	T	A	A	T	GA	G	G	GAA	G	A	T	C	G	G	G	G	G	T	G	G	A	C	A	G	T	G	AT	T	C	C	C	G	G	C	C	C	C	C	G	C	CT	C	G	G
G4069	C	GT	T	G	A	T	A	G	T	GA	G	G	GAA	G	A	T	C	G	G	G	G	G	T	A	A	C	T	A	A	C	C	A	G	CT	C	T	T	C	T	T	G	T	T	A	C	CTT	A	C	T
R4152	C	GT	T	G	A	T	A	G	T	GA	G	G	GAA	G	A	A	C	A	A	A	A	A	C	A	A	C	T	A	A	C	C	A	G	CT	C	T	T	C	T	T	G	T	T	A	C	CTT	A	C	T
M4116	C	GT	T	G	A	T	A	G	T	GA	G	G	GAA	G	A	A	C	A	A	A	A	A	C	A	A	A	C	A	G	T	G	AT	G	CT	C	T	T	C	T	T	G	T	T	A	C	CTT	A	C	T
X4205	C	GT	T	C	G	T	A	A	G	GA	G	A	GAA	G	G	T	T	G	G	G	G	G	T	G	G	A	C	A	G	T	G	AT	T	C	G	C	G	G	C	C	C	C	C	G	G	CT	C	G	G
D4039	C	GT	T	G	A	T	A	G	T	GA	G	G	GAA	G	A	A	C	A	A	A	A	A	C	A	A	C	T	A	A	C	C	A	G	CT	C	T	T	C	T	T	G	T	T	A	C	CTT	A	C	T
W4200	C	GT	T	C	G	T	A	A	G	GA	G	A	GAA	G	G	T	T	G	G	G	G	G	T	G	G	A	C	A	G	T	G	AT	T	C	G	C	G	G	C	C	C	C	C	G	G	CT	C	G	G
R4158	C	GT	T	G	A	T	A	G	T	GA	G	G	GAA	G	A	A	C	A	A	A	A	A	C	A	A	C	T	A	A	C	C	A	G	CT	C	T	T	C	T	T	G	T	T	A	C	CTT	A	C	T
D4036	C	GT	T	G	A	T	A	G	T	GA	G	G	GAA	G	A	A	C	A	A	A	A	A	C	A	A	A	C	A	G	T	G	AT	G	CT	C	T	T	C	T	T	G	T	T	A	C	CTT	A	C	T
Q4150	C	GT	T	G	A	T	A	G	T	GA	G	G	GAA	G	A	A	C	A	A	A	A	A	C	A	A	A	C	A	G	T	G	AT	G	C	C	C	G	G	C	C	C	C	C	G	C	CTT	A	C	T
S4168	C	GT	T	C	G	T	A	A	G	GA	G	A	GAA	G	G	T	T	G	G	G	G	G	T	G	G	A	C	A	G	T	G	AT	T	C	G	C	G	G	C	C	C	C	C	G	G	CT	C	G	G
X4206	C	GT	T	G	A	T	A	G	T	GA	G	G	GAA	G	A	A	C	G	G	G	G	G	T	A	A	A	C	A	G	T	G	AT	G	CT	C	T	T	C	T	T	G	T	T	A	C	CTT	A	C	T
E4044	A	GT	T	C	G	T	A	A	G	GA	G	A	GAA	G	G	T	T	G	G	G	G	G	T	G	G	A	C	A	G	T	G	AT	T	C	G	C	G	G	C	C	C	C	C	G	G	CT	C	G	G
Q4145	A	GTT	T	C	G	A	G	A	G	GAA	A	A	G	C	G	T	T	G	G	G	G	G	T	G	G	A	C	A	G	T	G	AT	T	C	G	C	G	G	C	C	C	C	C	G	G	CT	C	G	G
G4068	C	GT	T	G	A	T	A	G	T	GA	G	G	GAA	G	A	A	C	A	A	A	A	A	C	A	A	C	T	A	A	C	C	A	G	C	C	C	G	G	C	C	C	C	C	G	C	CT	C	G	T
T4171	C	GT	T	G	A	T	A	G	T	GA	G	G	GAA	G	A	A	C	A	A	A	A	A	C	A	A	C	T	A	A	C	C	A	G	CT	C	T	T	C	T	T	G	T	T	A	C	CTT	A	C	T
F4056	C	GT	T	C	G	T	A	A	G	GA	G	A	GAA	G	G	T	T	G	G	G	G	G	T	G	G	A	C	A	G	T	G	AT	T	C	G	C	G	G	C	C	C	C	C	G	G	CT	C	G	G
P4131	A	GTT	T	C	G	A	G	A	G	GAA	A	A	G	C	G	T	T	G	G	G	G	G	T	G	G	A	C	A	G	T	G	AT	T	C	G	C	G	G	C	C	C	C	C	G	G	CT	C	G	G
F4054	A	GT	T	C	G	T	A	A	G	GAA	A	A	G	C	G	T	T	G	G	G	G	G	T	G	G	A	C	A	G	T	G	AT	T	C	G	C	G	G	C	C	C	C	C	G	G	CT	C	G	G
K4093	C	GT	T	C	G	T	A	A	G	GA	G	A	GAA	G	G	T	T	G	G	G	G	G	T	G	G	A	C	A	G	T	G	AT	T	C	G	C	G	G	C	C	C	C	C	G	G	CT	C	G	G
G4070	C	GT	T	G	A	T	A	G	T	GA	G	G	GAA	G	A	A	C	A	A	A	A	A	C	A	A	C	T	A	A	C	C	A	G	CT	C	T	T	C	T	T	G	T	T	A	C	CTT	A	C	T
B4018	C	GT	T	G	G	T	A	A	T	GA	G	G	GAA	G	G	T	C	G	G	G	G	G	T	G	G	A	C	A	G	T	G	AT	T	C	C	C	G	G	C	C	C	C	C	G	C	CT	C	G	G
N4128	C	GT	T	G	A	T	A	G	T	GA	G	G	GAA	G	A	T	C	G	G	G	G	G	T	A	A	C	T	A	A	C	C	A	G	CT	C	T	T	C	T	T	G	T	T	A	C	CTT	A	C	T
M4114	A	GTT	T	C	G	A	G	A	G	GAA	A	A	G	C	G	T	T	G	G	G	G	G	T	G	G	A	C	A	G	T	G	AT	T	C	G	C	G	G	C	C	C	C	C	G	G	CT	C	G	G
T4173	C	GT	T	G	A	T	A	G	T	GA	G	G	GAA	G	A	A	C	A	A	A	A	A	C	A	A	C	T	A	A	C	C	A	G	C	C	T	T	C	T	T	G	T	T	A	C	CTT	A	C	T
R4156	C	GT	T	G	A	T	A	G	T	GA	G	G	GAA	G	A	A	C	A	A	A	A	A	C	A	A	C	T	A	A	C	C	A	G	CT	C	T	T	C	T	T	G	T	T	A	C	CTT	A	C	T
E4041	C	GT	T	C	G	T	A	A	G	GA	G	A	GAA	G	G	T	T	G	G	G	G	G	T	G	G	A	C	A	G	T	G	AT	T	C	G	C	G	G	C	C	C	C	C	G	G	CT	C	G	G
Q4143	A	GTT	T	C	G	A	G	A	G	GAA	A	A	G	C	G	T	T	G	G	G	G	G	T	G	G	A	C	A	G	T	G	AT	T	C	G	C	G	G	C	C	C	C	C	G	G	CT	C	G	G
A4006	C	GT	T	C	G	T	A	A	G	GA	G	A	GAA	G	G	T	T	G	G	G	G	G	T	G	G	A	C	A	G	T	G	AT	T	C	G	C	G	G	C	C	C	C	C	G	G	CT	C	G	G
R4157	C	GT	T	G	A	T	A	G	T	GA	G	G	GAA	G	A	A	C	A	A	A	A	A	C	A	A	C	T	A	A	C	C	A	G	CT	C	T	T	C	T	T	G	T	T	A	C	CTT	A	C	T
S4166	C	GT	T	G	A	T	A	G	T	GA	G	G	GAA	G	A	A	C	A	A	A	A	A	C	A	A	C	T	A	A	C	C	A	G	CT	C	T	T	C	T	T	G	T	T	A	C	CTT	A	C	T
N4122	C	GT	T	G	A	T	A	G	T	GA	G	G	GAA	G	A	A	C	A	A	A	A	A	C	A	A	C	T	A	A	C	C	A	G	CT	C	T	T	C	T	T	G	T	T	A	C	CTT	A	C	T
T4176	A	GTT	T	C	G	A	G	A	G	GAA	A	A	G	C	G	T	T	G	G	G	G	G	T	G	G	A	C	A	G	T	G	AT	T	C	G	C	G	G	C	C	C	C	C	G	G	CT	C	G	G
S4162	C	GT	T	G	A	T	A	G	T	GA	G	G	GAA	G	A	A	C	A	A	A	A	A	C	A	A	C	T	A	A	C	C	A	G	CT	C	T	T	C	T	T	G	T	T	A	C	CTT	A	C	T
X4208	C	GT	T	G	A	T	A	G	T	GA	G	G	GAA	G	A	A	C	A	A	A	A	A	C	A	A	C	T	A	A	C	C	A	G	CT	C	T	T	C	T	T	G	T	T	A	C	CTT	A	C	T
P4133	C	GT	T	C	G	T	A	A	G	GA	G	A	GAA	G	G	T	T	G	G	G	G	G	T	G	G	A	C	A	G	T	G	AT	T	C	G	C	G	G	C	C	C	C	C	G	G	CT	C	G	G
E4046	C	GT	T	G	A	T	A	G	T	GA	G	G	GAA	G	A	A	C	A	A	A	A	A	C	A	A	C	T	A	A	C	C	A	G	CT	C	T	T	C	T	T	G	T	T	A	C	CT	C	G	T
T4174	C	GT	T	G	A	T	A	G	T	GA	G	G	GAA	G	A	A	C	A	A	A	A	A	C	A	A	C	T	A	A	C	C	A	G	CT	C	T	T	C	T	T	G	T	T	A	C	CTT	A	C	T
P4132	C	GT	T	G	A	T	A	G	T	GA	G	G	GAA	G	A	A	C	A	A	A	A	A	C	A	A	C	T	A	A	C	C	A	G	CT	C	T	T	C	T	T	G	T	T	A	C	CTT	A	C	T
A4004	C	GT	T	C	G	T	A	A	G	GA	G	A	GAA	G	G	T	T	G	G	G	G	G	T	G	G	A	C	A	G	T	G	AT	T	C	G	C	G	G	C	C	C	C	C	G	G	CT	C	G	G
Y4217	C	GT	T	C	G	T	A	A	G	GA	G	A	GAA	G	G	T	T	G	G	G	G	G	T	G	G	A	C	A	G	T	G	AT	T	C	G	C	G	G	C	C	C	C	C	G	G	CT	C	G	G
C4023	C	GT	T	C	G	T	A	A	G	GA	G	A	GAA	G	G	T	T	G	G	G	G	G	T	G	G	A	C	A	G	T	G	AT	T	C	G	C	G	G	C	C	C	C	C	G	G	CT	C	G	G
T4175	C	GT	T	G	A	T	A	G	T	GA	G	G	GAA	G	A	A	C	A	A	A	A	A	C	A	A	C	T	A	A	C	C	A	G	CT	C	T	T	C	T	T	G	T	T	A	C	CTT	A	C	T
A4001	C	GT	T	C	G	T	A	A	G	GA	G	A	GAA	G	G	T	T	G	G	G	G	G	T	G	G	A	C	A	G	T	G	AT	T	C	G	C	G	G	C	C	C	C	C	G	G	CT	C	G	G
B4011	C	GT	T	C	G	T	A	A	G	GA	G	A	GAA	G	G	T	T	G	G	G	G	G	T	G	G	A	C	A	G	T	G	AT	T	C	G	C	G	G	C	C	C	C	C	G	G	CT	C	G	G
R4160	C	GT	T	C	G	T	A	A	G	GA	G	A	GAA	G	G	T	T	G	G	G	G	G	T	G	G	A	C	A	G	T	G	AT	T	C	G	C	G	G	C	C	C	C	C	G	G	CT	C	G	G
N4125	C	GT	T	C	G	T	A	A	G	GA	G	A	GAA	G	G	T	T	G	G	G	G	G	T	G	G	A	C	A	G	T	G	AT	T	C	G	C	G	G	C	C	C	C	C	G	G	CT	C	G	G
X4207	C	GT	T	C	G	T	A	A	G	GA	G	A	GAA	G	G	T	T	G	G	G	G	G	T	G	G	A	C	A	G	T	G	AT	T	C	G	C	G	G	C	C	C	C	C	G	G	CT	C	G	G
J4081	C	GT	T	C	G	T	A	A	G	GA	G	A	GAA	G	G	T	T	G	G	G	G	G	T	G	G	A	C	A	G	T	G	AT	T	C	G	C	G	G	C	C	C	C	C	G	G	CT	C	G	G
H4072	C	GT	T	C	G	T	A	A	G	GA	G	A	GAA	G	G	T	T	G	G	G	G	G	T	G	G	A	C	A	G	T	G	AT	T	C	G	C	G	G	C	C	C	C	C	G	G	CT	C	G	G
Aro36	C	GT	T	C	G	T	A	A	G	GA	G	A	GAA	G	G	T	T	G	G	G	G	G	T	G	G	A	C	A	G	T	G	AT	T	C	G	C	G	G	C	C	C	C	C	G	G	CT	C	G	G
A4009	C	GT	T	C	G	T	A	A	G	GA	G	A	GAA	G	G	T	T	G	G	G	G	G	T	G	G	A	C	A	G	T	G	AT	T	C	G	C	G	G	C	C	C	C	C	G	G	CT	C	G	G
K4099	C	GT	T	C	G	T	A	A	G	GA	G	A	GAA	G	G	T	T	G	G	G	G	G	T	G	G	A	C	A	G	T	G	AT	T	C	G	C	G	G	C	C	C	C	C	G	G	CT	C	G	G
Y4213	C	GT	T	C	G	T	A	A	G	GA	G	A	GAA	G	G	T	T	G	G	G	G	G	T	G	G	A	C	A	G	T	G	AT	T	C	G	C	G	G	C	C	C	C	C	G	G	CT	C	G	G
Aro34	C	GT	T	C	G	T	A	A	G	GA	G	A	GAA	G	G	T	T	G	G	G	G	G	T	G	G	A	C	A	G	T	G	AT	T	C	G	C	G	G	C	C	C	C	C	G	G	CT	C	G	G
L4107	C	GT	T	C	G	T	A	A	G	GA	G	A	GAA	G	G	T	T	G	G	G	G	G	T	G	G	A	C	A	G	T	G	AT	T	C	G	C	G	G	C	C	C	C	C	G	G	CT	C	G	G
A4005	C	GT	T	C	G	T	A	A	G	GA	G	A	GAA	G	G	T	T	G	G	G	G	G	T	G	G	A	C	A	G	T	G	AT	T	C	G	C	G	G	C	C	C	C	C	G	G	CT	C	G	G
D4035	C	GT	T	C	G	T	A	A	G	GA	G	A	GAA	G	G	T	T	G	G	G	G	G	T	G	G	A	C	A	G	T	G	AT	T	C	G	C	G	G	C	C	C	C	C	G	G	CT	C	G	G
W4193	C	GT	T	C	G	T	A	A	G	GA	G	A	GAA	G	G	T	T	G	G	G	G	G	T	G	G	A	C	A	G	T	G	AT	T	C	G	C	G	G	C	C	C	C	C	G	G	CT	C	G	G
C4026	C	GT	T	C	G	T	A	A	G	GA	G	A	GAA	G	G	T	T	G	G	G	G	G	T	G	G	A	C	A	G	T	G	AT	T	C	G	C	G	G	C	C	C	C	C	G	G	CT	C	G	G
W4199	C	GT	T	C	G	T	A	A	G	GA	G	A	GAA	G	G	T	T	G	G	G	G	G	T	G	G	A	C	A	G	T	G	AT	T	C	G	C	G	G	C	C	C	C	C	G	G	CT	C	G	G
Aro37	C	GT	T	C	G	T	A	A	G	GA	G	A	GAA	G	G	T	T	G	G	G	G	G	T	G	G	A	C	A	G	T	G	AT	T	C	G	C	G	G	C	C	C	C	C	G	G	CT	C	G	G
Aro35	C	GT	T	C	G	T	A	A	G	GA	G	A	GAA	G	G	T	T	G	G	G	G	G	T	G	G	A	C	A	G	T	G	AT	T	C	G	C	G	G	C	C	C	C	C	G	G	CT	C	G	G
Aro33	C	GT	T	C	G	T	A	A	G	GA	G	A	GAA	G	G	T	T	G	G	G	G	G	T	G	G	A	C	A	G	T	G	AT	T	C	G	C	G	G	C	C	C	C	C	G	G	CT	C	G	G
S4169	C	GT	T	C	G	T	A	A	G	GA	G	A	GAA	G	G	T	T	G	G	G	G	G	T	G	G	A	C	A	G	T	G	AT	T	C	G	C	G	G	C	C	C	C	C	G	G	CT	C	G	G
H4078	C	GT	T	C	G	T	A	A	G	GA	G	A	GAA	G	G	T	T	G	G	G	G	G	T	G	G	A	C	A	G	T	G	AT	T	C	G	C	G	G	C	C	C	C	C	G	G	CT	C	G	G
X4209	C	GT	T	C	G	T	A	A	G	GA	G	A	GAA	G	G	T	T	G	G	G	G	G	T	G	G	A	C	A	G	T	G	AT	T	C	G	C	G	G	C	C	C	C	C	G	G	CT	C	G	G
P4136	C	GT	T	C	G	T	A	A	G	GA	G	A	GAA	G	G	T	T	G	G	G	G	G	T	G	G	A	C	A	G	T	G	AT	T	C	G	C	G	G	C	C	C	C	C	G	G	CT	C	G	G
A4008	C	GT	T	C	G	T	A	A	G	GA	G	A	GAA	G	G	T	T	G	G	G	G	G	T	G	G	A	C	A	G	T	G	AT	T	C	G	C	G	G	C	C	C	C	C	G	G	CT	C	G	G
G4063	C	GT	T	C	G	T	A	A	G	GA	G	A	GAA	G	G	T	T	G	G	G	G	G	T	G	G	A	C	A	G	T	G	AT	T	C	G	C	G	G	C	C	C	C	C	G	G	CT	C	G	G
Q4148	C	GT	T	C	G	T	A	A	G	GA	G	A	GAA	G	G	T	T	G	G	G	G	G	T	G	G	A	C	A	G	T	G	AT	T	C	G	C	G	G	C	C	C	C	C	G	G	CT	C	G	G
Aro38	C	GT	T	C	G	T	A	A	G	GA	G	A	GAA	G	G	T	T	G	G	G	G	G	T	G	G	A	C	A	G	T	G	AT	T	C	G	C	G	G	C	C	C	C	C	G	G	CT	C	G	G
C4030	C	GT	T	C	G	T	A	A	G	GA	G	A	GAA	G	G	T	T	G	G	G	G	G	T	G	G	A	C	A	G	T	G	AT	T	C	G	C	G	G	C	C	C	C	C	G	G	CT	C	G	G
S4170	C	GT	T	C	G	T	A	A	G	GA	G	A	GAA	G	G	T	T	G	G	G	G	G	T	G	G	A	C	A	G	T	G	AT	T	C	G	C	G	G	C	C	C	C	C	G	G	CT	C	G	G
A4003	C	GT	T	C	G	T	A	A	G	GA	G	A	GAA	G	G	T	T	G	G	G	G	G	T	G	G	A	C	A	G	T	G	AT	T	C	G	C	G	G	C	C	C	C	C	G	G	CT	C	G	G
B4015	C	GT	T	C	G	T	A	A	G	GA	G	A	GAA	G	G	T	T	G	G	G	G	G	T	G	G	A	C	A	G	T	G	AT	T	C	G	C	G	G	C	C	C	C	C	G	G	CT	C	G	G
K4098	C	GT	T	C	G	T	A	A	G	GA	G	A	GAA	G	G	T	T	G	G	G	G	G	T	G	G	A	C	A	G	T	G	AT	T	C	G	C	G	G	C	C	C	C	C	G	G	CT	C	G	G
H4077	C	GT	T	C	G	T	A	A	G	GA	G	A	GAA	G	G	T	T	G	G	G	G	G	T	G	G	A	C	A	G	T	G	AT	T	C	G	C	G	G	C	C	C	C	C	G	G	CT	C	G	G
Y4214	C	GT	T	C	G	T	A	A	G	GA	G	A	GAA	G	G	T	T	G	G	G	G	G	T	G	G	A	C	A	G	T	G	AT	T	C	G	C	G	G	C	C	C	C	C	G	G	CT	C	G	G
F4058	C	GT	T	C	G	T	A	A	G	GA	G	A	GAA	G	G	T	T	G	G	G	G	G	T	G	G	A	C	A	G	T	G	AT	T	C	G	C	G	G	C	C	C	C	C	G	G	CT	C	G	G
W4198	C	GT	T	C	G	T	A	A	G	GA	G	A	GAA	G	G	T	T	G	G	G	G	G	T	G	G	A	C	A	G	T	G	AT	T	C	G	C	G	G	C	C	C	C	C	G	G	CT	C	G	G
H4073	C	GT	T	C	G	T	A	A	G	GA	G	A	GAA	G	G	T	T	G	G	G	G	G	T	G	G	A	C	A	G	T	G	AT	T	C	G	C	G	G	C	C	C	C	C	G	G	CT	C	G	G
B4017	C	GT	T	C	G	T	A	A	G	GA	G	A	GAA	G	G	T	T	G	G	G	G	G	T	G	G	A	C	A	G	T	G	AT	T	C	G	C	G	G	C	C	C	C	C	G	G	CT	C	G	G
J4084	C	GT	T	C	G	T	A	A	G	GA	G	A	GAA	G	G	T	T	G	G	G	G	G	T	G	G	A	C	A	G	T	G	AT	T	C	G	C	G	G	C	C	C	C	C	G	G	CT	C	G	G
K4092	C	GT	T	C	G	T	A	A	G	GA	G	A	GAA	G	G	T	T	G	G	G	G	G	T	G	G	A	C	A	G	T	G	AT	T	C	G	C	G	G	C	C	C	C	C	G	G	CT	C	G	G
P4137	C	GT	T	C	G	T	A	A	G	GA	G	A	GAA	G	G	T	T	G	G	G	G	G	T	G	G	A	C	A	G	T	G	AT	T	C	G	C	G	G	C	C	C	C	C	G	G	CT	C	G	G
Y4212	C	GT	T	C	G	T	A	A	G	GA	G	A	GAA	G	G	T	T	G	G	G	G	G	T	G	G	A	C	A	G	T	G	AT	T	C	G	C	G	G	C	C	C	C	C	G	G	CT	C	G	G
P4138	C	GT	T	C	G	T	A	A	G	GA	G	A	GAA	G	G	T	T	G	G	G	G	G	T	G	G	A	C	A	G	T	G	AT	T	C	G	C	G	G	C	C	C	C	C	G	G	CT	C	G	G
E4042	C	GT	T	C	G	T	A	A	G	GA	G	A	GAA	G	G	T	T	G	G	G	G	G	T	G	G	A	C	A	G	T	G	AT	T	C	G	C	G	G	C	C	C	C	C	G	G	CT	C	G	G
K4100	C	GT	T	C	G	T	A	A	G	GA	G	A	GAA	G	G	T	T	G	G	G	G	G	T	G	G	A	C	A	G	T	G	AT	T	C	G	C	G	G	C	C	C	C	C	G	G	CT	C	G	G
D4033	C	GT	T	C	G	T	A	A	G	GA	G	A	GAA	G	G	T	T	G	G	G	G	G	T	G	G	A	C	A	G	T	G	AT	T	C	G	C	G	G	C	C	C	C	C	G	G	CT	C	G	G
L4104	C	GT	T	C	G	T	A	A	G	GA	G	A	GAA	G	G	T	T	G	G	G	G	G	T	G	G	A	C	A	G	T	G	AT	T	C	G	C	G	G	C	C	C	C	C	G	G	CT	C	G	G
B4013	C	GT	T	C	G	T	A	A	G	GA	G	A	GAA	G	G	T	T	G	G	G	G	G	T	G	G	A	C	A	G	T	G	AT	T	C	G	C	G	G	C	C	C	C	C	G	G	CT	C	G	G
A4007	C	GT	T	C	G	T	A	A	G	GA	G	A	GAA	G	G	T	T	G	G	G	G	G	T	G	G	A	C	A	G	T	G	AT	T	C	G	C	G	G	C	C	C	C	C	G	G	CT	C	G	G
C4028	C	GT	T	C	G	T	A	A	G	GA	G	A	GAA	G	G	T	T	G	G	G	G	G	T	G	G	A	C	A	G	T	G	AT	T	C	G	C	G	G	C	C	C	C	C	G	G	CT	C	G	G
L4108	C	GT	T	C	G	T	A	A	G	GA	G	A	GAA	G	G	T	T	G	G	G	G	G	T	G	G	A	C	A	G	T	G	AT	T	C	G	C	G	G	C	C	C	C	C	G	G	CT	C	G	G
J4085	C	GT	T	C	G	T	A	A	G	GA	G	A	GAA	G	G	T	T	G	G	G	G	G	T	G	G	A	C	A	G	T	G	AT	T	C	G	C	G	G	C	C	C	C	C	G	G	CT	C	G	G
G4067	C	GT	T	C	G	T	A	A	G	GA	G	A	GAA	G	G	T	T	G	G	G	G	G	T	G	G	A	C	A	G	T	G	AT	T	C	G	C	G	G	C	C	C	C	C	G	G	CT	C	G	G
D4031	C	GT	T	C	G	T	A	A	G	GA	G	A	GAA	G	G	T	T	G	G	G	G	G	T	G	G	A	C	A	G	T	G	AT	T	C	G	C	G	G	C	C	C	C	C	G	G	CT	C	G	G
C4027	C	GT	T	C	G	T	A	A	G	GA	G	A	GAA	G	G	T	T	G	G	G	G	G	T	G	G	A	C	A	G	T	G	AT	T	C	G	C	G	G	C	C	C	C	C	G	G	CT	C	G	G
C4025	C	GT	T	C	G	T	A	A	G	GA	G	A	GAA	G	G	T	T	G	G	G	G	G	T	G	G	A	C	A	G	T	G	AT	T	C	G	C	G	G	C	C	C	C	C	G	G	CT	C	G	G
S4163	C	GT	T	C	G	T	A	A	G	GA	G	A	GAA	G	G	T	T	G	G	G	G	G	T	G	G	A	C	A	G	T	G	AT	T	C	G	C	G	G	C	C	C	C	C	G	G	CT	C	G	G
K4094	C	GT	T	C	G	T	A	A	G	GA	G	A	GAA	G	G	T	T	G	G	G	G	G	T	G	G	A	C	A	G	T	G	AT	T	C	G	C	G	G	C	C	C	C	C	G	G	CT	C	G	G
J4082	C	GT	T	C	G	T	A	A	G	GA	G	A	GAA	G	G	T	T	G	G	G	G	G	T	G	G	A	C	A	G	T	G	AT	T	C	G	C	G	G	C	C	C	C	C	G	G	CT	C	G	G
T4179	C	GT	T	C	G	T	A	A	G	GA	G	A	GAA	G	G	T	T	G	G	G	G	G	T	G	G	A	C	A	G	T	G	AT	T	C	G	C	G	G	C	C	C	C	C	G	G	CT	C	G	G
T4177	C	GT	T	C	G	T	A	A	G	GA	G	A	GAA	G	G	T	T	G	G	G	G	G	T	G	G	A	C	A	G	T	G	AT	T	C	G	C	G	G	C	C	C	C	C	G	G	CT	C	G	G
C4022	C	GT	T	C	G	T	A	A	G	GA	G	A	GAA	G	G	T	T	G	G	G	G	G	T	G	G	A	C	A	G	T	G	AT	T	C	G	C	G	G	C	C	C	C	C	G	G	CT	C	G	G
Y4216	C	GT	T	C	G	T	A	A	G	GA	G	A	GAA	G	G	T	T	G	G	G	G	G	T	G	G	A	C	A	G	T	G	AT	T	C	G	C	G	G	C	C	C	C	C	G	G	CT	C	G	G
N4123	C	GT	T	C	G	T	A	A	G	GA	G	A	GAA	G	G	T	T	G	G	G	G	G	T	G	G	A	C	A	G	T	G	AT	T	C	G	C	G	G	C	C	C	C	C	G	G	CT	C	G	G
B4012	C	GT	T	C	G	T	A	A	G	GA	G	A	GAA	G	G	T	T	G	G	G	G	G	T	G	G	A	C	A	G	T	G	AT	T	C	G	C	G	G	C	C	C	C	C	G	G	CT	C	G	G
J4090	C	GT	T	C	G	T	A	A	G	GA	G	A	GAA	G	G	T	T	G	G	G	G	G	T	G	G	A	C	A	G	T	G	AT	T	C	G	C	G	G	C	C	C	C	C	G	G	CT	C	G	G
H4071	C	GT	T	C	G	T	A	A	G	GA	G	A	GAA	G	G	T	T	G	G	G	G	G	T	G	G	A	C	A	G	T	G	AT	T	C	G	C	G	G	C	C	C	C	C	G	G	CT	C	G	G
B4016	C	GT	T	C	G	T	A	A	G	GA	G	A	GAA	G	G	T	T	G	G	G	G	G	T	G	G	A	C	A	G	T	G	AT	T	C	G	C	G	G	C	C	C	C	C	G	G	CT	C	G	G
Q4147	C	GT	T	C	G	T	A	A	G	GA	G	A	GAA	G	G	T	T	G	G	G	G	G	T	G	G	A	C	A	G	T	G	AT	T	C	G	C	G	G	C	C	C	C	C	G	G	CT	C	G	G
L4101	C	GT	T	C	G	T	A	A	G	GA	G	A	GAA	G	G	T	T	G	G	G	G	G	T	G	G	A	C	A	G	T	G	AT	T	C	G	C	G	G	C	C	C	C	C	G	G	CT	C	G	G
S4167	C	GT	T	C	G	T	A	A	G	GA	G	A	GAA	G	G	T	T	G	G	G	G	G	T	G	G	A	C	A	G	T	G	AT	T	C	G	C	G	G	C	C	C	C	C	G	G	CT	C	G	G
L4103	C	GT	T	C	G	T	A	A	G	GA	G	A	GAA	G	G	T	T	G	G	G	G	G	T	G	G	A	C	A	G	T	G	AT	T	C	G	C	G	G	C	C	C	C	C	G	G	CT	C	G	G
D4038	C	GT	T	C	G	T	A	A	G	GA	G	A	GAA	G	G	T	T	G	G	G	G	G	T	G	G	A	C	A	G	T	G	AT	T	C	G	C	G	G	C	C	C	C	C	G	G	CT	C	G	G
K4091	C	GT	T	C	G	T	A	A	G	GA	G	A	GAA	G	G	T	T	G	G	G	G	G	T	G	G	A	C	A	G	T	G	AT	T	C	G	C	G	G	C	C	C	C	C	G	G	CT	C	G	G
C4021	C	GT	T	C	G	T	A	A	G	GA	G	A	GAA	G	G	T	T	G	G	G	G	G	T	G	G	A	C	A	G	T	G	AT	T	C	G	C	G	G	C	C	C	C	C	G	G	CT	C	G	G
Q4149	C	GT	T	C	G	T	A	A	G	GA	G	A	GAA	G	G	T	T	G	G	G	G	G	T	G	G	A	C	A	G	T	G	AT	T	C	G	C	G	G	C	C	C	C	C	G	G	CT	C	G	G
P4139	C	GT	T	C	G	T	A	A	G	GA	G	A	GAA	G	G	T	T	G	G	G	G	G	T	G	G	A	C	A	G	T	G	AT	T	C	G	C	G	G	C	C	C	C	C	G	G	CT	C	G	G
B4020	C	GT	T	C	G	T	A	A	G	GA	G	A	GAA	G	G	T	T	G	G	G	G	G	T	G	G	A	C	A	G	T	G	AT	T	C	G	C	G	G	C	C	C	C	C	G	G	CT	C	G	G
G4064	C	GT	T	C	G	T	A	A	G	GA	G	A	GAA	G	G	T	T	G	G	G	G	G	T	G	G	A	C	A	G	T	G	AT	T	C	G	C	G	G	C	C	C	C	C	G	G	CT	C	G	G
F4053	C	GT	T	C	G	T	A	A	G	GA	G	A	GAA	G	G	T	T	G	G	G	G	G	T	G	G	A	C	A	G	T	G	AT	T	C	G	C	G	G	C	C	C	C	C	G	G	CT	C	G	G
D4032	C	GT	T	C	G	T	A	A	G	GA	G	A	GAA	G	G	T	T	G	G	G	G	G	T	G	G	A	C	A	G	T	G	AT	T	C	G	C	G	G	C	C	C	C	C	G	G	CT	C	G	G
J4089	C	GT	T	C	G	T	A	A	G	GA	G	A	GAA	G	G	T	T	G	G	G	G	G	T	G	G	A	C	A	G	T	G	AT	T	C	G	C	G	G	C	C	C	C	C	G	G	CT	C	G	G
J4083	C	GT	T	C	G	T	A	A	G	GA	G	A	GAA	G	G	T	T	G	G	G	G	G	T	G	G	A	C	A	G	T	G	AT	T	C	G	C	G	G	C	C	C	C	C	G	G	CT	C	G	G
J4086	C	GT	T	C	G	T	A	A	G	GA	G	A	GAA	G	G	T	T	G	G	G	G	G	T	G	G	A	C	A	G	T	G	AT	T	C	G	C	G	G	C	C	C	C	C	G	G	CT	C	G	G
[truncated: 3 more columns]
